# Supplementary material for: Vegetation structure of plantain-based agrosystems determines numerical dominance in community of ground-dwelling ants
Source: PeerJ. 2017 Nov 13;5:e3917. doi: 10.7717/peerj.3917 (PMC5689021; doi:10.7717/peerj.3917)
Supplement: Data S1 [file peerj-05-3917-s001.txt]

sampling	plot	subplot	x	y	siteid	plantain	oil_palm	papaya	groundnut	taro	coffee	yam	maize	macabo	hot_pepper	cacao	garden_egg	crin-crin	cassava	banana	pineapple	cola	safou	avocado	guava	vernonia	amaranth	eru	tomato	gombo	niebe	sweet_potato	triumphetta_pentadra	mango	musa	divp	Paratrechina_longicornis	Tetramorium_sp	Axinidris_murielae	Monomorium_spp	Monomorium_bicolor	Monomorium_sp1	Monomorium_sp2	Pheidole_spp	Camponotus_spp	Camponotus_acvapimensis	Camponotus_brutus	Camponotus_sp2	Camponotus_sp1
1	1	1	0	0	site1p1	0	0	0.444444444	0.444444444	0	0	0	0	0	0	0	0	0	0	0	0	0	0	0	0	0	0	0	0	0	0	0	0	0	0	0.693147181	0	0	0	56	55	1	0	0	0	0	0	0	0
1	1	2	300	0	site1p2	0.444444444	0	0.444444444	0	0	0	0	0	0	0	0	0	0	0	0	0	0	0	0	0	0	0	0	0	0	0	0	0	0	0.444444444	0.693147181	0	0	0	27	27	0	0	1	0	0	0	0	0
1	1	3	600	0	site1p3	0	0	0.222222222	0	0	0	0	0	0	0	0	0	0	0	0	0	0	0	0	0	0	0	0	0	0	0	0	0	0	0	0	0	0	0	1	1	0	0	0	0	0	0	0	0
1	1	4	900	0	site1p4	0.444444444	0	0.222222222	0	0	0	0	0	0	0	0	0	0	0	0	0	0	0	0	0	0	0	0	0	0	0	0	0	0	0.444444444	0.636514168	0	0	0	2	2	0	0	6	3	3	0	0	0
1	1	5	1200	0	site1p5	0	0	0	0	0	0	0	0	0	0	0	0	0	0	0	0	0	0	0	0	0	0	0	0	0	0	0	0	0	0	0	0	0	0	3	3	0	0	5	1	1	0	0	0
1	1	6	1200	300	site1p6	0	0	0	0	1.777777778	0	0	0	0	0	0	0	0	0	0	0	0	0	0	0	0	0	0	0	0	0	0	0	0	0	0	0	0	0	25	25	0	0	0	14	0	14	0	0
1	1	7	900	300	site1p7	0.666666667	0	0	0	0.333333333	0	0	0	0	0	0	0	0	0	0	0	0	0	0	0	0	0	0	0	0	0	0	0	0	0.666666667	0.636514168	0	0	0	1	1	0	0	9	8	1	7	0	0
1	1	8	600	300	site1p8	0.777777778	0	0	0	0	0	0	0	0	0	0	0	0	0	0	0	0	0	0	0	0	0	0	0	0	0	0	0	0	0.777777778	0	0	0	0	2	2	0	0	0	6	0	6	0	0
1	1	9	300	300	site1p9	0.222222222	0	0.222222222	0	0	0	0	0	0	0	0	0	0	0	0	0	0	0	0	0	0	0	0	0	0	0	0	0	0	0.222222222	0.693147181	0	0	0	7	6	1	0	5	0	0	0	0	0
1	1	10	0	300	site1p10	1.777777778	0.222222222	0	0	0	0	0	0	0	0	0	0	0	0	0	0	0	0	0	0	0	0	0	0	0	0	0	0	0	1.777777778	0.348832096	0	0	0	9	9	0	0	0	4	3	1	0	0
1	1	11	0	600	site1p11	0	0	0	0	0	0.222222222	0	0	0	0	0	0	0	0	0	0	0	0	0	0	0	0	0	0	0	0	0	0	0	0	0	0	0	0	0	0	0	0	0	1	0	1	0	0
1	1	12	300	600	site1p12	0.222222222	0	0	0	0	0	0	0	0	0	0	0	0	0	0	0	0	0	0	0	0	0	0	0	0	0	0	0	0	0.222222222	0	0	0	0	6	6	0	0	17	0	0	0	0	0
1	1	13	600	600	site1p13	0	0	0	0	0	0	0	0	0	0	0	0	0	0	0	0	0	0	0	0	0	0	0	0	0	0	0	0	0	0	0	0	0	0	5	5	0	0	17	0	0	0	0	0
1	1	14	900	600	site1p14	0.555555556	0	0	0	0.111111111	0	0	0	0	0	0	0	0	0	0	0	0	0	0	0	0	0	0	0	0	0	0	0	0	0.555555556	0.450561209	0	0	0	2	2	0	0	1	2	0	2	0	0
1	1	15	1200	600	site1p15	1.111111111	0	0	0	0	0	0	0	0	0	0	0	0	0	0	0	0	0	0	0	0	0	0	0	0	0	0	0	0	1.111111111	0	0	0	0	2	2	0	0	55	1	0	1	0	0
1	1	16	1200	900	site1p16	0	0	0	0	0	0	0.222222222	0	0	0	0	0	0	0	0	0	0	0	0	0	0	0	0	0	0	0	0	0	0	0	0	0	0	0	1	1	0	0	1	0	0	0	0	0
1	1	17	900	900	site1p17	0.222222222	0	0	0	0	0	0.222222222	0	0	0	0	0	0	0	0	0	0	0	0	0	0	0	0	0	0	0	0	0	0	0.222222222	0.693147181	0	0	0	0	0	0	0	17	0	0	0	0	0
1	1	18	600	900	site1p18	0.222222222	0	0.222222222	0	0	0	0.111111111	0	0	0	0	0	0	0	0	0	0	0	0	0	0	0	0	0	0	0	0	0	0	0.222222222	1.054920168	0	0	0	0	0	0	0	10	0	0	0	0	0
1	1	19	300	900	site1p19	0.333333333	0	0.111111111	0	0	0	0	0	0	0	0	0	0	0	0	0	0	0	0	0	0	0	0	0	0	0	0	0	0	0.333333333	0.562335145	0	0	0	0	0	0	0	0	0	0	0	0	0
1	1	20	0	900	site1p20	1.111111111	0	0.222222222	0	0	0	0.222222222	0	0	0	0	0	0	0	0	0	0	0	0	0	0	0	0	0	0	0	0	0	0	1.111111111	0.79631164	0	0	0	0	0	0	0	0	0	0	0	0	0
1	1	21	0	1200	site1p21	0	0	0	0	0	0	0	0	0	0	0	0	0	0	0	0	0	0	0	0	0	0	0	0	0	0	0	0	0	0	0	0	0	0	0	0	0	0	0	0	0	0	0	0
1	1	22	300	1200	site1p22	0.444444444	0	0.222222222	0	0	0	0.222222222	0	0	0	0	0	0	0	0	0	0	0	0	0	0	0	0	0	0	0	0	0	0	0.444444444	1.039720771	0	0	0	0	0	0	0	0	0	0	0	0	0
1	1	23	600	1200	site1p23	0.444444444	0	0	0	0	0	0	0	0	0	0	0	0	0	0	0	0	0	0	0	0	0	0	0	0	0	0	0	0	0.444444444	0	0	0	0	0	0	0	0	0	0	0	0	0	0
1	1	24	900	1200	site1p24	0.444444444	0	0.222222222	0	0	0	0	0	0	0	0	0	0	0	0	0	0	0	0	0	0	0	0	0	0	0	0	0	0	0.444444444	0.636514168	0	0	0	0	0	0	0	0	0	0	0	0	0
1	1	25	1200	1200	site1p25	0	0	0.444444444	0	0	0	0.444444444	0	0	0	0	0	0	0	0	0	0	0	0	0	0	0	0	0	0	0	0	0	0	0	0.693147181	0	0	0	0	0	0	0	0	0	0	0	0	0
1	2	1	0	0	site2p1	1.333333333	0	0	0	0	0	0	2.666666667	0	0	0	0	0	0	0	0	0	0	0	0	0	0	0	0	0	0	0	0	0	1.333333333	0.636514168	0	0	0	4	4	0	0	48	0	0	0	0	0
1	2	2	300	0	site2p2	0.222222222	0	0	0	0.222222222	0	0	1.555555556	0	0	0	0	0	0	0	0	0	0	0	0	0	0	0	0	0	0	0	0	0	0.222222222	0.683738906	1	0	0	10	10	0	0	8	9	9	0	0	0
1	2	3	600	0	site2p3	0.222222222	0	0	0	0.888888889	0	0.222222222	0	0	0	0	0	0	0	0	0	0	0	0	0	0	0	0	0	0	0	0	0	0	0.222222222	0.867563228	0	0	0	4	4	0	0	58	0	0	0	0	0
1	2	4	900	0	site2p4	0.222222222	0	0	0	0	0	0	2.222222222	0	0	0	0	0	0	0	0	0	0	0	0	0	0	0	0	0	0	0	0	0	0.222222222	0.304636097	0	0	0	19	12	7	0	92	0	0	0	0	0
1	2	5	1200	0	site2p5	0	0	0	0	0	0	0	0	0	0	0	0	0	0	0	0	0	0	0	0	0	0	0	0	0	0	0	0	0	0	0	0	0	0	48	45	3	0	0	1	1	0	0	0
1	2	6	1200	300	site2p6	0.222222222	0	0	0	0	0	0	0	0	0	0	0	0	0	0	0	0	0	0	0	0	0	0	0	0	0	0	0	0	0.222222222	0	2	0	0	0	0	0	0	70	0	0	0	0	0
1	2	7	900	300	site2p7	0.333333333	0	0	0	0	0	0	1	0	0	0	0	0	0	0	0	0	0	0	0	0	0	0	0	0	0	0	0	0	0.333333333	0.562335145	0	0	0	2	0	2	0	62	17	17	0	0	0
1	2	8	600	300	site2p8	0.888888889	0	0	0	0.777777778	0	0.111111111	0.444444444	0	0	0	0	0	0	0	0	0	0	0	0	0	0	0	0	0	0	0	0	0	0.888888889	1.205628232	0	0	0	3	3	0	0	135	0	0	0	0	0
1	2	9	300	300	site2p9	0	0	0	0	0	0	0	1	0	0	0	0	0	0	0	0	0	0	0	0	0	0	0	0	0	0	0	0	0	0	0	0	0	0	17	0	17	0	17	0	0	0	0	0
1	2	10	0	300	site2p10	0.666666667	0	0	0	0	0	0	2.222222222	0	0	0	0	0	0	0	0	0	0	0	0	0	0	0	0	0	0	0	0	0	0.666666667	0.540204142	0	0	0	0	0	0	0	10	0	0	0	0	0
1	2	11	0	600	site2p11	1.555555556	0	0	0	0	0	0	2	0	0	0	0	0	0	0	0	0	0	0	0	0	0	0	0	0	0	0	0	0	1.555555556	0.685314207	0	0	0	2	0	2	0	55	0	0	0	0	0
1	2	12	300	600	site2p12	0.444444444	0	0	0	0	0	0	2.111111111	0	0	0	0	0	0	0	0	0	0	0	0	0	0	0	0	0	0	0	0	0	0.444444444	0.462036909	0	0	0	3	3	0	0	7	2	2	0	0	0
1	2	13	600	600	site2p13	0.666666667	0	0	0	0.222222222	0	0	1.888888889	0	0	0	0	0	0	0	0	0	0	0	0	0	0	0	0	0	0	0	0	0	0.666666667	0.806816704	0	0	0	8	8	0	0	11	0	0	0	0	0
1	2	14	900	600	site2p14	1	0	0	0	0.111111111	0	0	1.888888889	0	0	0	0	0	0	0	0	0	0	0	0	0	0	0	0	0	0	0	0	0	1	0.779553605	0	0	0	7	7	0	0	12	0	0	0	0	0
1	2	15	1200	600	site2p15	0	0	0	0	0	0	0	1.111111111	0	0	0	0	0	0	0	0	0	0	0	0	0	0	0	0	0	0	0	0	0	0	0	0	0	0	7	7	0	0	0	0	0	0	0	0
1	2	16	1200	900	site2p16	0.666666667	0	0	0	0	0	0	2.444444444	0	0	0	0	0	0	0	0	0	0	0	0	0	0	0	0	0	0	0	0	0	0.666666667	0.519579839	0	0	0	14	14	0	0	0	0	0	0	0	0
1	2	17	900	900	site2p17	0.555555556	0	0	0	0	0	0	1.888888889	0	0	0	0	0	0	0	0	0	0	0	0	0	0	0	0	0	0	0	0	0	0.555555556	0.535959889	0	0	0	3	3	0	0	0	1	1	0	0	0
1	2	18	600	900	site2p18	1	0	0	0	0	0	0	1	0	0	0	0	0	0	0	0	0	0	0	0	0	0	0	0	0	0	0	0	0	1	0.693147181	0	0	0	7	7	0	0	0	0	0	0	0	0
1	2	19	300	900	site2p19	0.333333333	0	0	0	0	0	0	2.444444444	0	0	0	0	0	0	0	0	0	0	0	0	0	0	0	0	0	0	0	0	0	0.333333333	0.366924991	0	0	0	12	12	0	0	16	0	0	0	0	0
1	2	20	0	900	site2p20	0	0	0	0	0	0	0	1.333333333	0	0	0	0	0	0	0	0	0	0	0	0	0	0	0	0	0	0	0	0	0	0	0	0	0	0	0	0	0	0	8	0	0	0	0	0
1	2	21	0	1200	site2p21	1.333333333	0	0	0	0	0	0	2.666666667	0	0	0	0	0	0	0	0	0	0	0	0	0	0	0	0	0	0	0	0	0	1.333333333	0.636514168	0	0	0	12	12	0	0	0	0	0	0	0	0
1	2	22	300	1200	site2p22	0.222222222	0	0	0	0	0	0	1.333333333	0	0	0	0	0	0	0	0	0	0	0	0	0	0	0	0	0	0	0	0	0	0.222222222	0.410116318	0	0	0	14	2	12	0	2	0	0	0	0	0
1	2	23	600	1200	site2p23	1.555555556	0	0	0	0	0	0	1.777777778	0	0	0	0	0	0	0	0	0	0	0	0	0	0	0	0	0	0	0	0	0	1.555555556	0.690923309	0	0	0	18	17	1	0	0	0	0	0	0	0
1	2	24	900	1200	site2p24	0.666666667	0	0	0	0	0	0	0.666666667	0	0	0	0	0	0	0	0	0	0	0	0	0	0	0	0	0	0	0	0	0	0.666666667	0.693147181	0	0	0	5	5	0	0	0	0	0	0	0	0
1	2	25	1200	1200	site2p25	0	0	0	0	0	0	0	1.333333333	0	0	0	0	0	0	0	0	0	0	0	0	0	0	0	0	0	0	0	0	0	0	0	0	0	0	5	3	2	0	0	0	0	0	0	0
1	3	1	0	0	site3p1	1.333333333	0	0	0	0	0	0	3.555555556	0	0	0	0	0	0	0	0	0	0	0	0	0	0	0	0	0	0	0	0	0	1.333333333	0.585952618	0	0	0	4	0	4	0	0	1	1	0	0	0
1	3	2	300	0	site3p2	0.222222222	0	0	0	0	0	0	2.888888889	0	0	0	0	0	0	0	0	0	0	0	0	0	0	0	0	0	0	0	0	0	0.222222222	0.257318641	0	0	0	35	0	35	0	1	0	0	0	0	0
1	3	3	600	0	site3p3	0.444444444	0	0	0	0.222222222	0	0	2.444444444	0	0	0	0	0	0	0	0	0	0	0	0	0	0	0	0	0	0	0	0	0	0.444444444	0.655975732	0	0	0	1	1	0	0	1	1	1	0	0	0
1	3	4	900	0	site3p4	0.222222222	0	0	0	1.777777778	0	0	2	0	0	0	0	0	0	0	0	0	0	0	0	0	0	0	0	0	0	0	0	0	0.222222222	0.867563228	0	0	0	29	17	12	0	0	0	0	0	0	0
1	3	5	1200	0	site3p5	0	0	0	0	0.888888889	0	0	2.666666667	0	0	0	0	0	0	0	0	0	0	0	0	0	0	0	0	0	0	0	0	0	0	0.562335145	0	0	0	125	125	0	0	0	0	0	0	0	0
1	3	6	1200	300	site3p6	0	0	0	0	0	0	0	4.888888889	0	0	0	0	0	0	0	0	0	0	0	0	0	0	0	0	0	0	0	0	0	0	0	0	0	0	22	22	0	0	0	0	0	0	0	0
1	3	7	900	300	site3p7	0.666666667	0	0	0	0	0	0	3.666666667	0	0	0	0	0	0	0	0	0	0	0	0	0	0	0	0	0	0	0	0	0	0.666666667	0.429323022	0	0	0	1	1	0	0	0	0	0	0	0	0
1	3	8	600	300	site3p8	0.333333333	0	0	0	0	0	0	3.777777778	0	0	0	0	0	0	0	0	0	0	0	0	0	0	0	0	0	0	0	0	0	0.333333333	0.28140184	0	0	0	1	1	0	0	4	0	0	0	0	0
1	3	9	300	300	site3p9	0.333333333	0	0	0	0.555555556	0	0.111111111	1.111111111	0.444444444	0	0	0	0	0	0	0	0	0	0	0	0	0	0	0	0	0	0	0	0	0.333333333	1.400100529	0	0	0	22	0	22	0	2	0	0	0	0	0
1	3	10	0	300	site3p10	0	0	0	0	0.222222222	0	0.222222222	2.444444444	0.444444444	0	0	0	0	0	0	0	0	0	0	0	0	0	0	0	0	0	0	0	0	0	0.857174044	0	0	0	14	2	12	0	17	0	0	0	0	0
1	3	11	0	600	site3p11	1.777777778	0	0	0	0	0	0	2.222222222	0	0	0	0	0	0	0	0	0	0	0	0	0	0	0	0	0	0	0	0	0	1.777777778	0.686961577	0	0	0	0	0	0	0	2	0	0	0	0	0
1	3	12	300	600	site3p12	0	0	0	0	0	0	0	2.111111111	0	0	0	0	0	0	0	0	0	0	0	0	0	0	0	0	0	0	0	0	0	0	0	0	0	0	0	0	0	0	7	0	0	0	0	0
1	3	13	600	600	site3p13	0.333333333	0	0	0	0	0	0	2.777777778	0	0	0	0	0	0	0	0	0	0	0	0	0	0	0	0	0	0	0	0	0	0.333333333	0.340499778	0	0	0	1	1	0	0	2	0	0	0	0	0
1	3	14	900	600	site3p14	0.555555556	0	0	0	0	0	0	1.777777778	0	0	0	0	0	0	0	0	0	0	0	0	0	0	0	0	0	0	0	0	0	0.555555556	0.548874384	0	0	0	45	45	0	0	0	0	0	0	0	0
1	3	15	1200	600	site3p15	0	0	0	0	0	0	0.222222222	0.666666667	0.222222222	0	0	0	0	0	0	0	0	0	0	0	0	0	0	0	0	0	0	0	0	0	0.950270539	0	0	0	1	1	0	0	0	0	0	0	0	0
1	3	16	1200	900	site3p16	0	0	0	0	0	0	0	1.333333333	0	0	0	0	0	0	0	0	0	0	0	0	0	0	0	0	0	0	0	0	0	0	0	0	0	0	1	1	0	0	3	0	0	0	0	0
1	3	17	900	900	site3p17	0.111111111	0	0	0	0	0	0	1.888888889	0	0	0	0	0	0	0	0	0	0	0	0	0	0	0	0	0	0	0	0	0	0.111111111	0.214559155	0	0	0	2	2	0	0	2	0	0	0	0	0
1	3	18	600	900	site3p18	0.222222222	0	0	0	0	0	0	2.444444444	0	0	0	0	0	0	0	0	0	0	0	0	0	0	0	0	0	0	0	0	0	0.222222222	0.286835983	1	0	0	1	0	1	0	0	0	0	0	0	0
1	3	19	300	900	site3p19	0.888888889	0	0	0	0	0	0	1.111111111	0	0	0	0	0	0	0	0	0	0	0	0	0	0	0	0	0	0	0	0	0	0.888888889	0.686961577	0	0	0	0	0	0	0	12	0	0	0	0	0
1	3	20	0	900	site3p20	0	0	0	0	0	0	0.222222222	0.888888889	0.444444444	0	0	0	0	0	0	0	0	0	0	0	0	0	0	0	0	0	0	0	0	0	0.955699891	7	0	0	7	7	0	0	0	0	0	0	0	0
1	3	21	0	1200	site3p21	0	0	0	0	0	0	0	1.333333333	0	0	0	0	0	0	0	0	0	0	0	0	0	0	0	0	0	0	0	0	0	0	0	4	0	0	17	17	0	0	0	0	0	0	0	0
1	3	22	300	1200	site3p22	0.444444444	0	0	0	0	0	0	0.888888889	0	0	0	0	0	0	0	0	0	0	0	0	0	0	0	0	0	0	0	0	0	0.444444444	0.636514168	0	0	0	12	0	12	0	0	0	0	0	0	0
1	3	23	600	1200	site3p23	0.888888889	0	0	0	0	0	0	1.777777778	0	0	0	0	0	0	0	0	0	0	0	0	0	0	0	0	0	0	0	0	0	0.888888889	0.636514168	0	0	0	0	0	0	0	1	0	0	0	0	0
1	3	24	900	1200	site3p24	0	0	0	0	0	0	0.444444444	3.111111111	0.444444444	0	0	0	0	0	0	0	0	0	0	0	0	0	0	0	0	0	0	0	0	0	0.683738906	0	0	0	0	0	0	0	0	0	0	0	0	0
1	3	25	1200	1200	site3p25	0	0	0	0	1.777777778	0	0.444444444	1.777777778	1.333333333	0	0	0	0	0	0	0	0	0	0	0	0	0	0	0	0	0	0	0	0	0	1.286057337	0	0	0	7	7	0	0	0	0	0	0	0	0
1	4	1	0	0	site4p1	0.444444444	0	0	0	0	0	0	0	1.777777778	0.444444444	0	0	0	0	0	0	0	0	0	0	0	0	0	0	0	0	0	0	0	0.444444444	0.867563228	0	0	0	0	0	0	0	10	0	0	0	0	0
1	4	2	300	0	site4p2	0	0.444444444	0	0	0	0	0	0	0	0.222222222	0	0	0	0	0	0	0	0	0	0	0	0	0	0	0	0	0	0	0	0	0.636514168	0	0	0	0	0	0	0	6	0	0	0	0	0
1	4	3	600	0	site4p3	0.222222222	0.444444444	0	0	0	0	0	0	0.222222222	0.222222222	0	0	0	0	0	0	0	0	0	0	0	0	0	0	0	0	0	0	0	0.222222222	1.33217904	0	0	0	3	0	3	0	1	0	0	0	0	0
1	4	4	900	0	site4p4	0	0.222222222	0	0	0	0	0	0	0	0	0	0	0	0	0	0	0	0	0	0	0	0	0	0	0	0	0	0	0	0	0	0	0	0	1	1	0	0	0	0	0	0	0	0
1	4	5	1200	0	site4p5	0	0	0	0	0	0	0	0	0	0	0	0	0	0	0	0	0	0	0	0	0	0	0	0	0	0	0	0	0	0	0	0	0	0	4	3	1	0	0	10	0	10	0	0
1	4	6	1200	300	site4p6	0.222222222	0.222222222	0	0	0	0	0	0	0	0.222222222	0	0	0	0	0	0	0	0	0	0	0	0	0	0	0	0	0	0	0	0.222222222	1.098612289	0	0	0	2	2	0	0	7	12	0	12	0	0
1	4	7	900	300	site4p7	0.333333333	0.111111111	0	0	0	0	0	0	0.222222222	0.666666667	0	0	0	0	0	0	0	0	0	0	0	0	0	0	0	0	0	0	0	0.333333333	1.198849313	0	0	0	0	0	0	0	0	0	0	0	0	0
1	4	8	600	300	site4p8	0.222222222	0.222222222	0	0	0	0	0	0	0.555555556	0.222222222	0	0	0	0	0	0	0	0	0	0	0	0	0	0	0	0	0	0	0	0.222222222	1.288252305	0	0	0	0	0	0	0	0	0	0	0	0	0
1	4	9	300	300	site4p9	0.222222222	0	0	0	0	0	0	0	0.444444444	0.222222222	0	0	0	0	0	0	0	0	0	0	0	0	0	0	0	0	0	0	0	0.222222222	1.039720771	0	0	0	1	1	0	0	0	0	0	0	0	0
1	4	10	0	300	site4p10	0	0	0	0	0	0	0	0	0	0	0	0	0	0	0	0	0	0	0	0	0	0	0	0	0	0	0	0	0	0	0	0	0	0	3	1	2	0	0	0	0	0	0	0
1	4	11	0	600	site4p11	0.666666667	0	0	0	0	0	0	0	0.888888889	0.666666667	0	0	0	0	0	0	0	0	0	0	0	0	0	0	0	0	0	0	0	0.666666667	1.088899975	0	0	0	0	0	0	0	0	1	1	0	0	0
1	4	12	300	600	site4p12	0.222222222	0.111111111	0	0	0	0	0	0	0.444444444	0.333333333	0	0	0	0	0	0	0	0	0	0	0	0	0	0	0	0	0	0	0	0.222222222	1.279854226	0	0	0	1	0	1	0	7	0	0	0	0	0
1	4	13	600	600	site4p13	0.333333333	0	0	0	0	0	0	0	0	0.222222222	0	0	0	0	0	0	0	0	0	0	0	0	0	0	0	0	0	0	0	0.333333333	0.673011667	0	0	0	0	0	0	0	0	0	0	0	0	0
1	4	14	900	600	site4p14	0.111111111	0	0	0	0	0	0	0	0	0.333333333	0	0	0	0	0	0	0	0	0	0	0	0	0	0	0	0	0	0	0	0.111111111	0.562335145	0	0	0	0	0	0	0	2	0	0	0	0	0
1	4	15	1200	600	site4p15	0.222222222	0	0	0	0	0	0	0	0	0	0	0	0	0	0	0	0	0	0	0	0	0	0	0	0	0	0	0	0	0.222222222	0	0	0	0	0	0	0	0	2	1	1	0	0	0
1	4	16	1200	900	site4p16	0.222222222	0.222222222	0	0	0	0	0	0	0	0	0	0	0	0	0	0	0	0	0	0	0	0	0	0	0	0	0	0	0	0.222222222	0.693147181	0	0	0	0	0	0	0	0	1	0	1	0	0
1	4	17	900	900	site4p17	0	0	0	0	0	0	0	0	0	0.333333333	0	0	0	0	0	0	0	0	0	0	0	0	0	0	0	0	0	0	0	0	0	0	0	0	3	0	3	0	17	2	0	2	0	0
1	4	18	600	900	site4p18	0.333333333	0	0	0	0	0	0	0	0.111111111	0.222222222	0	0	0	0	0	0	0	0	0	0	0	0	0	0	0	0	0	0	0	0.333333333	1.011404265	0	0	0	0	0	0	0	0	0	0	0	0	0
1	4	19	300	900	site4p19	0	0	0	0	0	0	0	0	0	0.111111111	0.111111111	0	0	0	0	0	0	0	0	0	0	0	0	0	0	0	0	0	0	0	0.693147181	0	0	0	0	0	0	0	0	0	0	0	0	0
1	4	20	0	900	site4p20	0.666666667	0	0	0	0	0	0	0	0	0.222222222	0	0	0	0	0	0	0	0	0	0	0	0	0	0	0	0	0	0	0	0.666666667	0.562335145	0	0	0	0	0	0	0	125	0	0	0	0	0
1	4	21	0	1200	site4p21	0	0	0	0	0	0	0	0	0	0.444444444	0	0	0	0	0	0	0	0	0	0	0	0	0	0	0	0	0	0	0	0	0	0	0	0	0	0	0	0	6	0	0	0	0	0
1	4	22	300	1200	site4p22	0.222222222	0	0	0	0	0	0	0	0	0.444444444	0	0	0	0	0	0	0	0	0	0	0	0	0	0	0	0	0	0	0	0.222222222	0.636514168	0	0	0	0	0	0	0	0	0	0	0	0	0
1	4	23	600	1200	site4p23	0.222222222	0	0	0	0	0	0	0	0	0.222222222	0	0	0	0	0	0	0	0	0	0	0	0	0	0	0	0	0	0	0	0.222222222	0.693147181	0	0	0	5	0	5	0	0	0	0	0	0	0
1	4	24	900	1200	site4p24	0.222222222	0	0	0	0	0	0	0	0	0.222222222	0	0	0	0	0	0	0	0	0	0	0	0	0	0	0	0	0	0	0	0.222222222	0.693147181	0	0	0	7	0	7	0	1	0	0	0	0	0
1	4	25	1200	1200	site4p25	0	0	0	0	0	0	0	0	0	0.444444444	0	0	0	0	0	0	0	0	0	0	0	0	0	0	0	0	0	0	0	0	0	0	0	0	0	0	0	0	12	0	0	0	0	0
1	5	1	0	0	site5p1	0.444444444	0	0	0	1.333333333	0	0	0	0	0	0	0	0	0	0	0	0	0	0	0	0	0	0	0	0	0	0	0	0	0.444444444	0.562335145	0	0	0	0	0	0	0	4	0	0	0	0	0
1	5	2	300	0	site5p2	1.777777778	0	0	0	1.333333333	0	0	0	0.222222222	0	0	0	0	0	0	0	0	0	0	0	0	0	0	0	0	0	0	0	0	1.777777778	0.882310925	0	0	0	0	0	0	0	1	0	0	0	0	0
1	5	3	600	0	site5p3	1.111111111	0	0.222222222	0	0.444444444	0	0	0	0	0	0	0	0	0	0	0	0	0	0	0	0	0	0	0	0	0	0	0	0	1.111111111	0.900256051	0	0	0	0	0	0	0	5	0	0	0	0	0
1	5	4	900	0	site5p4	0	0	0	0	0.888888889	0	0	0	0	0	0	0	0.222222222	0	0	0	0	0	0	0	0	0	0	0	0	0	0	0	0	0	0.500402424	0	0	0	13	0	13	0	3	0	0	0	0	0
1	5	5	1200	0	site5p5	0	0	0	0	0	0	0	0	0	0	0	0.444444444	0	0	0	0	0	0	0	0	0	0	0	0	0	0	0	0	0	0	0	0	0	0	0	0	0	0	14	0	0	0	0	0
1	5	6	1200	300	site5p6	0.222222222	0	0	0	1.111111111	0	0	0	0	0	0	0.444444444	0	0	0	0	0	0	0	0	0	0	0	0	0	0	0	0	0	0.222222222	0.900256051	0	0	0	5	0	5	0	22	0	0	0	0	0
1	5	7	900	300	site5p7	0.777777778	0	0	0	0.666666667	0	0	0	0.222222222	0	0	0	0	0	0	0	0	0	0	0	0	0	0	0	0	0	0	0	0	0.777777778	0.990835386	0	0	0	0	0	0	0	7	0	0	0	0	0
1	5	8	600	300	site5p8	1	0	0	0	1.444444444	0	0	0	0	0	0	0.111111111	0	0	0	0	0	0	0	0	0	0	0	0	0	0	0	0	0	1	0.825956701	0	0	0	17	0	17	0	0	0	0	0	0	0
1	5	9	300	300	site5p9	1	0	0	0	0.888888889	0	0	0	0	0	0	0	0.111111111	0	0	0	0	0	0	0	0	0	0	0	0	0	0	0	0	1	0.867563228	0	0	0	17	0	17	0	2	1	1	0	0	0
1	5	10	0	300	site5p10	0	0	0	0	0.222222222	0	0	0	0.222222222	0	0	0.444444444	0	0	0	0	0	0	0	0	0	0	0	0	0	0	0	0	0	0	1.039720771	0	0	0	5	0	5	0	17	0	0	0	0	0
1	5	11	0	600	site5p11	1.111111111	0	0	0	0.888888889	0	0	0	0	0	0	0.222222222	0	0	0	0	0	0	0	0	0	0	0	0	0	0	0	0	0	1.111111111	0.943348392	0	0	0	2	0	2	0	4	0	0	0	0	0
1	5	12	300	600	site5p12	0.111111111	0	0	0	1.777777778	0	0	0	0	0	0	0	0	0	0	0	0	0	0	0	0	0	0	0	0	0	0	0	0	0.111111111	0.223718076	0	0	0	0	0	0	0	22	0	0	0	0	0
1	5	13	600	600	site5p13	0.333333333	0	0	0	1	0	0	0	0	0	0	0.222222222	0	0	0	0	0	0	0	0	0	0	0	0	0	0	0	0	0	0.333333333	0.892117871	0	0	0	3	0	3	0	17	0	0	0	0	0
1	5	14	900	600	site5p14	0.222222222	0	0	0	0.777777778	0	0	0	0	0	0	0.555555556	0.111111111	0	0	0	0	0	0	0	0	0	0	0	0	0	0	0	0	0.222222222	1.17105987	4	0	0	3	0	3	0	0	0	0	0	0	0
1	5	15	1200	600	site5p15	0.444444444	0	0	0	1.555555556	0	0	0	0	0	0	0	0	0	0	0	0	0	0	0	0	0	0	0	0	0	0	0	0	0.444444444	0.529706199	0	0	0	39	12	27	0	0	0	0	0	0	0
1	5	16	1200	900	site5p16	0.888888889	0	0	0	2.222222222	0	0	0	0	0	0	0	0	0	0	0	0	0	0	0	0	0	0	0	0	0	0	0	0	0.888888889	0.598269589	0	0	0	8	1	7	0	0	0	0	0	0	0
1	5	17	900	900	site5p17	1	0	0	0	1.111111111	0	0	0	0	0	0	0.111111111	0	0	0	0	0	0	0	0	0	0	0	0	0	0	0	0	0	1	0.855688667	7	0	0	0	0	0	0	27	6	6	0	0	0
1	5	18	600	900	site5p18	1.111111111	0	0	0	0.888888889	0	0	0	0	0	0	0.222222222	0.222222222	0	0	0	0	0	0	0	0	0	0	0	0	0	0	0	0	1.111111111	1.162225545	0	0	0	12	0	12	0	17	1	1	0	0	0
1	5	19	300	900	site5p19	1.555555556	0	0	0	0.666666667	0	0	0	0	0	0	0	0	0	0	0	0	0	0	0	0	0	0	0	0	0	0	0	0	1.555555556	0.610864302	2	0	0	7	0	7	0	0	0	0	0	0	0
1	5	20	0	900	site5p20	1.555555556	0	0	0	1.555555556	0	0	0	0	0	0	0	0	0	0	0	0	0	0	0	0	0	0	0	0	0	0	0	0	1.555555556	0.693147181	2	0	0	0	0	0	0	17	0	0	0	0	0
1	5	21	0	1200	site5p21	1.333333333	0	0	0	0.888888889	0	0	0	0	0	0	0	0	0	0	0	0	0	0	0	0	0	0	0	0	0	0	0	0	1.333333333	0.673011667	0	0	0	4	0	4	0	0	0	0	0	0	0
1	5	22	300	1200	site5p22	1.333333333	0	0	0	0.444444444	0	0	0	0	0	0	0	0	0	0	0	0	0	0	0	0	0	0	0	0	0	0	0	0	1.333333333	0.562335145	8	0	0	7	0	7	0	0	0	0	0	0	0
1	5	23	600	1200	site5p23	0.222222222	0	0	0	0.666666667	0	0	0	0.222222222	0	0	0.666666667	0	0	0	0	0	0	0	0	0	0	0	0	0	0	0	0	0	0.222222222	1.255482325	1	0	0	0	0	0	0	7	0	0	0	0	0
1	5	24	900	1200	site5p24	0	0	0	0	0.888888889	0	0	0	1.111111111	0	0	0	0	0	0	0	0	0	0	0	0	0	0	0	0	0	0	0	0	0	0.686961577	7	0	0	7	0	7	0	0	0	0	0	0	0
1	5	25	1200	1200	site5p25	0.444444444	0	0	0	1.777777778	0	0	0	0	0	0	0.444444444	0	0	0	0	0	0	0	0	0	0	0	0	0	0	0	0	0	0.444444444	0.867563228	7	0	0	0	0	0	0	12	0	0	0	0	0
1	6	1	0	0	site6p1	0	0	0	0	0	0	0	0	0	0	0	0	0	2.222222222	0	0	0	0	0	0	0	0	0	0	0	0	0	0	0	0	0	0	0	0	1	0	1	0	0	1	0	1	0	0
1	6	2	300	0	site6p2	1.111111111	0	0	0	0	0	0	0	0	0	0	0	0	1.111111111	0	0	0	0	0	0	0	0	0	0	0	0	0	0	0	1.111111111	0.693147181	4	0	0	0	0	0	0	0	1	0	1	0	0
1	6	3	600	0	site6p3	0	0	0	0	0	0	0	0	0	0	0	0	0	1.777777778	0	0	0	0	0	0	0	0	0	0	0	0	0	0	0	0	0	0	0	0	0	0	0	0	0	0	0	0	0	0
1	6	4	900	0	site6p4	0.666666667	0	0	0	0	0	0	0	0	0	0	0	0	0.666666667	0.666666667	0	0	0	0	0	0	0	0	0	0	0	0	0	0	1.333333333	1.098612289	0	0	0	0	0	0	0	0	0	0	0	0	0
1	6	5	1200	0	site6p5	0	0	0	0	0	0	0	0	0	0	0	0	0	0.444444444	0.888888889	0	0	0	0	0	0	0	0	0	0	0	0	0	0	0.888888889	0.636514168	6	0	0	0	0	0	0	0	0	0	0	0	0
1	6	6	1200	300	site6p6	0.666666667	0	0	0	0	0	0	0	0.222222222	0	0	0	0	2	0	0	0	0	0	0	0	0	0	0	0	0	0	0	0	0.666666667	0.790267968	0	0	0	0	0	0	0	0	0	0	0	0	0
1	6	7	900	300	site6p7	0.222222222	0	0	0	0	0	0	0	0	0	0	0	0	0.666666667	0	0	0	0	0	0	0	0	0	0	0	0	0	0	0	0.222222222	0.562335145	2	0	0	0	0	0	0	0	0	0	0	0	0
1	6	8	600	300	site6p8	0.777777778	0	0	0	0	0	0	0	0.222222222	0	0	0	0	1.111111111	0	0	0	0	0	0	0	0	0	0	0	0	0	0	0	0.777777778	0.942674962	0	0	0	0	0	0	0	0	0	0	0	0	0
1	6	9	300	300	site6p9	0.777777778	0	0	0	0	0	0	0	0	0	0	0	0	2.222222222	0	0	0	0	0	0	0	0	0	0	0	0	0	0	0	0.777777778	0.572280699	5	0	0	1	0	1	0	0	0	0	0	0	0
1	6	10	0	300	site6p10	0.222222222	0	0	0	0	0	0	0	0.888888889	0	0	0	0	0.888888889	0	0	0	0	0	0	0	0	0	0	0	0	0	0	0	0.222222222	0.964962923	3	0	0	0	0	0	0	0	0	0	0	0	0
1	6	11	0	600	site6p11	0	0	0	0	0	0	0	0	0	0	0	0	0	1.555555556	0	0	0	0	0	0	0	0	0	0	0	0	0	0	0	0	0	1	0	0	0	0	0	0	0	0	0	0	0	0
1	6	12	300	600	site6p12	0	0	0	0	0	0	0	0	0.555555556	0	0	0	0	2	0	0	0	0	0	0	0	0	0	0	0	0	0	0	0	0	0.523586337	0	0	0	1	0	1	0	0	0	0	0	0	0
1	6	13	600	600	site6p13	0	0	0	0	0	0	0	0	0.111111111	0	0	0	0	1.444444444	0	0	0	0	0	0	0	0	0	0	0	0	0	0	0	0	0.257318641	0	0	0	0	0	0	0	0	0	0	0	0	0
1	6	14	900	600	site6p14	0.444444444	0	0	0	0	0	0	0	0.222222222	0	0	0	0	1.222222222	0	0	0	0	0	0	0	0	0	0	0	0	0	0	0	0.444444444	0.873900414	0	0	0	0	0	0	0	0	0	0	0	0	0
1	6	15	1200	600	site6p15	0	0	0	0	0.222222222	0	0	0	0.666666667	0	0	0	0	2.444444444	0	0	0	0	0	0	0	0	0	0	0	0	0	0	0	0	0.72987121	9	0	0	1	0	1	0	0	0	0	0	0	0
1	6	16	1200	900	site6p16	0	0	0	0	0	0	0	0	0	0	0	0	0	0.666666667	0	0	0	0	0	0	0	0	0	0	0	0	0	0	0	0	0	3	0	0	1	0	1	0	0	0	0	0	0	0
1	6	17	900	900	site6p17	0	0	0	0	0	0	0	0	0.222222222	0	0	0	0	1.111111111	0.555555556	0	0	0	0	0	0	0	0	0	0	0	0	0	0	0.555555556	0.923840706	0	0	0	0	0	0	0	7	0	0	0	0	0
1	6	18	600	900	site6p18	0.555555556	0	0	0	0	0	0	0	0.444444444	0	0	0	0	1.666666667	0	0	0	0	0	0	0	0	0	0	0	0	0	0	0	0.555555556	0.919173829	0	0	0	0	0	0	0	125	0	0	0	0	0
1	6	19	300	900	site6p19	1.111111111	0	0	0	0	0	0	0	0.222222222	0	0	0	0	1.555555556	0	0	0	0	0	0	0	0	0	0	0	0	0	0	0	1.111111111	0.898137003	2	0	0	0	0	0	0	0	0	0	0	0	0
1	6	20	0	900	site6p20	0	0	0	0	0	0	0	0	0	0	0	0	0	2.444444444	0	0	0	0	0	0	0	0	0	0	0	0	0	0	0	0	0	7	0	0	0	0	0	0	0	0	0	0	0	0
1	6	21	0	1200	site6p21	1.777777778	0	0	0	0	0	0	0	0	0	0	0	0	2.222222222	0	0	0	0	0	0	0	0	0	0	0	0	0	0	0	1.777777778	0.686961577	2	0	0	0	0	0	0	0	45	0	45	0	0
1	6	22	300	1200	site6p22	0	0	0	0	0	0	0	0	0.222222222	0	0	0	0	1.555555556	0	0	0	0	0	0	0	0	0	0	0	0	0	0	0	0	0.376770161	0	0	0	0	0	0	0	7	3	0	3	0	0
1	6	23	600	1200	site6p23	0	0	0	0	0	0	0	0	0.444444444	0	0	0	0	1.333333333	0	0	0	0	0	0	0	0	0	0	0	0	0	0	0	0	0.562335145	0	0	0	1	0	1	0	1	0	0	0	0	0
1	6	24	900	1200	site6p24	0.888888889	0	0	0	0	0	0	0	0.666666667	0	0	0	0	2.222222222	0	0	0	0	0	0	0	0	0	0	0	0	0	0	0	0.888888889	0.958691859	3	0	0	0	0	0	0	0	0	0	0	0	0
1	6	25	1200	1200	site6p25	0	0	0	0	0	0	0	0	0	0	0	0	0	0.444444444	0	0	0	0	0	0	0	0	0	0	0	0	0	0	0	0	0	0	0	0	45	45	0	0	0	0	0	0	0	0
1	7	1	0	0	site7p1	0.444444444	0	0	0	0	0	0	0	0	0	0.444444444	0	0	0	0	0	0	0	0	0	0	0	0	0	0	0	0	0	0	0.444444444	0.693147181	0	0	0	2	0	2	0	0	12	12	0	0	0
1	7	2	300	0	site7p2	0	0	0	0	0	0	0	0	2.444444444	0	0	0	0	0.888888889	0	0	0	0	0	0	0	0	0	0	0	0	0	0	0	0	0.579915171	0	0	0	0	0	0	0	0	12	12	0	0	0
1	7	3	600	0	site7p3	0.888888889	0	0	0	0	0	0	0	0	0	0.222222222	0	0	0	0	0	0	0	0	0	0	0	0	0	0	0	0	0	0	0.888888889	0.500402424	0	0	0	0	0	0	0	8	5	1	4	0	0
1	7	4	900	0	site7p4	0.222222222	0	0	0	0	0	0	0	0	0	0.222222222	0	0	0	0	0	0	0	0	0	0	0	0	0	0	0	0	0	0	0.222222222	0.693147181	0	0	0	0	0	0	0	8	23	1	22	0	0
1	7	5	1200	0	site7p5	0	0	0	0	0	0	0	0	0	0	0	0	0	0	0	0	0	0	0	0	0	0	0	0	0	0	0	0	0	0	0	0	0	0	0	0	0	0	34	1	0	1	0	0
1	7	6	1200	300	site7p6	0.666666667	0	0	0	0	0	0	0	0	0	0.222222222	0	0	0	0	0	0	0	0	0	0	0	0	0	0	0	0	0	0	0.666666667	0.562335145	7	0	0	7	0	7	0	0	0	0	0	0	0
1	7	7	900	300	site7p7	0.111111111	0	0	0	0	0	0	0	0	0.111111111	0.111111111	0	0	0	0	0	0	0	0	0	0	0	0	0	0	0	0	0	0	0.111111111	1.098612289	0	0	0	0	0	0	0	1	14	7	7	0	0
1	7	8	600	300	site7p8	0.666666667	0	0	0	0	0	0	0	0	0.333333333	0.111111111	0	0	0	0	0	0	0	0	0	0	0	0	0	0	0	0	0	0	0.666666667	0.897945725	0	0	0	0	0	0	0	0	35	0	35	0	0
1	7	9	300	300	site7p9	0.111111111	0	0	0	0	0	0	0	0	0	0.111111111	0	0	0	0	0	0	0	0	0	0	0	0	0	0	0	0	0	0	0.111111111	0.693147181	0	0	0	1	0	1	0	0	14	7	7	0	0
1	7	10	0	300	site7p10	0	0	0	0	0	0	0	0	0	0	0	0	0	0	0	0	0	0	0	0	0	0	0	0	0	0	0	0	0	0	0	1	0	0	0	0	0	0	0	12	12	0	0	0
1	7	11	0	600	site7p11	0.222222222	0	0	0	0	0	0	0	0	0	0.222222222	0	0	0	0	0	0	0	0	0	0	0	0	0	0	0	0	0	0	0.222222222	0.693147181	12	0	0	0	0	0	0	12	12	12	0	0	0
1	7	12	300	600	site7p12	0.222222222	0	0	0	0	0	0	0	0.222222222	0	0.111111111	0	0	0.333333333	0	0	0	0	0	0	0	0	0	0	0	0	0	0	0	0.222222222	1.320888343	2	0	0	0	0	0	0	1	7	0	7	0	0
1	7	13	600	600	site7p13	0.222222222	0	0	0	0	0	0	0	0.111111111	0.222222222	0	0	0	0	0	0	0	0	0	0	0	0	0	0	0	0	0	0	0	0.222222222	1.054920168	1	0	0	0	0	0	0	19	8	7	1	0	0
1	7	14	900	600	site7p14	0	0	0	0	0	0	0	0	0	0	0.111111111	0	0	0	0	0	0	0	0	0	0	0	0	0	0	0	0	0	0	0	0	7	0	0	0	0	0	0	7	14	7	7	0	0
1	7	15	1200	600	site7p15	0.222222222	0	0	0	0	0	0	0	0	0	0.222222222	0	0	0	0	0	0	0	0	0	0	0	0	0	0	0	0	0	0	0.222222222	0.693147181	12	0	0	0	0	0	0	1	17	0	17	0	0
1	7	16	1200	900	site7p16	0.666666667	0	0	0	0	0	0	0	0	0.222222222	0.222222222	0	0	0	0	0	0	0	0	0	0	0	0	0	0	0	0	0	0	0.666666667	0.950270539	0	0	0	0	0	0	0	0	55	0	55	0	0
1	7	17	900	900	site7p17	0.111111111	0	0	0	0	0	0	0	0	0	0.111111111	0	0	0	0	0	0	0	0	0	0	0	0	0	0	0	0	0	0	0.111111111	0.693147181	17	0	0	0	0	0	0	0	28	0	28	0	0
1	7	18	600	900	site7p18	0.111111111	0	0	0	0	0	0	0	0	0	0.111111111	0	0	0.444444444	0	0	0	0	0	0	0	0	0	0	0	0	0	0	0	0.111111111	0.867563228	7	0	0	0	0	0	0	0	29	7	22	0	0
1	7	19	300	900	site7p19	0.333333333	0	0	0	0	0	0	0	0.555555556	0	0	0	0	0	0	0	0	0	0	0	0	0	0	0	0	0	0	0	0	0.333333333	0.661563238	7	0	0	0	0	0	0	12	5	3	2	0	0
1	7	20	0	900	site7p20	0	0	0	0	0	0	0	0	0	0	0.222222222	0	0	0	0	0	0	0	0	0	0	0	0	0	0	0	0	0	0	0	0	0	0	0	0	0	0	0	22	9	2	7	0	0
1	7	21	0	1200	site7p21	0	0	0	0	0	0	0	0	0	0	0	0	0	0	0	0	0	0	0	0	0	0	0	0	0	0	0	0	0	0	0	12	0	0	0	0	0	0	2	23	1	22	0	0
1	7	22	300	1200	site7p22	0	0	0	0	0	0	0	0	0	0	0	0	0	0	0	0	0	0	0	0	0	0	0	0	0	0	0	0	0	0	0	0	0	0	0	0	0	0	22	9	2	7	0	0
1	7	23	600	1200	site7p23	0	0	0	0	0.444444444	0	0	0	0	0	0	0	0	0	0	0	0	0	0	0	0	0	0	0	0	0	0	0	0	0	0	5	0	0	0	0	0	0	3	14	7	7	0	0
1	7	24	900	1200	site7p24	0.444444444	0	0	0	0.444444444	0	0	0	0.222222222	0	0	0	0	0.222222222	0	0.222222222	0	0	0	0	0	0	0	0	0	0	0	0	0	0.444444444	1.549826046	5	0	0	1	0	1	0	17	24	12	12	0	0
1	7	25	1200	1200	site7p25	0	0	0	0	0	0	0	0	0.888888889	0	0	0	0	0.444444444	0	0	0	0	0	0	0	0	0	0	0	0	0	0	0	0	0.636514168	12	0	0	0	0	0	0	0	24	12	12	0	0
1	8	1	0	0	site8p1	0.444444444	0	0	0	0	0	0	0	0	0	0.444444444	0	0	0	0	0	0	0	0	0	0	0	0	0	0	0	0	0	0	0.444444444	0.693147181	0	0	0	0	0	0	0	0	0	0	0	0	0
1	8	2	300	0	site8p2	1.111111111	0	0	0	0	0	0	0	0	0	0.222222222	0	0	0	0	0	0	0	0	0	0	0	0	0	0	0	0	0	0	1.111111111	0.450561209	4	0	0	0	0	0	0	0	0	0	0	0	0
1	8	3	600	0	site8p3	0	0	0	0	0	0	0	0	0	0	0.222222222	0	0	0	0	0	0	0	0	0	0	0	0	0	0	0	0	0	0	0	0	1	0	0	0	0	0	0	0	0	0	0	0	0
1	8	4	900	0	site8p4	0.888888889	0	0	0	0	0	0	0	0	0	0.222222222	0	0	0	0	0	0.222222222	0	0	0	0	0	0	0	0	0	0	0	0	0.888888889	0.867563228	0	0	0	0	0	0	0	0	0	0	0	0	0
1	8	5	1200	0	site8p5	0	0	0	0	0	0	0	0	0	0	0.444444444	0	0	0	0	0	0	0	0	0	0	0	0	0	0	0	0	0	0	0	0	0	0	0	0	0	0	0	0	0	0	0	0	0
1	8	6	1200	300	site8p6	0	0	0	0	0	0	0	0	0	0	0.222222222	0	0	0	0	0	0	0	0	0	0	0	0	0	0	0	0	0	0	0	0	0	0	0	0	0	0	0	0	0	0	0	0	0
1	8	7	900	300	site8p7	0.444444444	0	0	0	0	0	0	0	0	0	0.111111111	0	0	0	0	0	0	0	0	0	0	0	0	0	0	0	0	0	0	0.444444444	0.500402424	0	0	0	0	0	0	0	0	1	1	0	0	0
1	8	8	600	300	site8p8	0	0	0	0	0	0	0	0	0	0	0	0	0	0	0	0	0	0	0	0	0	0	0	0	0	0	0	0	0	0	0	0	0	0	0	0	0	0	5	0	0	0	0	0
1	8	9	300	300	site8p9	0	0	0	0	0	0	0	0	0	0	0.111111111	0	0	0	0	0	0	0	0	0	0	0	0	0	0	0	0	0	0	0	0	1	0	0	0	0	0	0	0	0	0	0	0	0
1	8	10	0	300	site8p10	0.444444444	0	0	0	0	0	0	0	0	0	0	0	0	0	0	0	0	0	0	0	0	0	0	0	0	0	0	0	0	0.444444444	0	0	0	0	1	1	0	0	0	0	0	0	0	0
1	8	11	0	600	site8p11	0	0	0	0	0	0	0	0	0	0	0	0	0	0	0	0	0	0	0	0	0	0	0	0	0	0	0	0	0	0	0	0	0	0	0	0	0	0	0	1	1	0	0	0
1	8	12	300	600	site8p12	0.222222222	0	0	0	0	0	0	0	0	0	0.111111111	0	0	0	0	0	0	0	0	0	0	0	0	0	0	0	0	0	0	0.222222222	0.636514168	0	0	0	0	0	0	0	0	0	0	0	0	0
1	8	13	600	600	site8p13	0	0	0	0	0	0	0	0	0	0	0.222222222	0	0	0	0	0	0	0	0	0	0	0	0	0	0	0	0	0	0	0	0	0	0	0	0	0	0	0	0	0	0	0	0	0
1	8	14	900	600	site8p14	0	0	0	0	0	0	0	0	0	0	0.333333333	0	0	0	0	0	0	0	0	0	0	0	0	0	0	0	0	0	0	0	0	0	0	0	0	0	0	0	12	7	7	0	0	0
1	8	15	1200	600	site8p15	1.111111111	0	0	0	0	0	0	0	0	0	0	0	0	0	0	0	0	0	0	0	0	0	0	0	0	0	0	0	0	1.111111111	0	0	0	0	0	0	0	0	2	0	0	0	0	0
1	8	16	1200	900	site8p16	0	0	0	0	0	0	0	0	0	0	0	0	0	0	0	0	0	0	0	0	0	0	0	0	0	0	0	0	0	0	0	0	0	0	0	0	0	0	0	12	0	12	0	0
1	8	17	900	900	site8p17	0.666666667	0	0	0	0	0	0	0	0	0	0.111111111	0	0	0	0	0	0	0	0	0	0	0	0	0	0	0	0	0	0	0.666666667	0.410116318	0	0	0	0	0	0	0	12	0	0	0	0	0
1	8	18	600	900	site8p18	0.333333333	0	0	0	0	0	0	0	0	0	0	0	0	0	0	0	0	0	0	0	0	0	0	0	0	0	0	0	0	0.333333333	0	0	0	0	2	0	2	0	0	0	0	0	0	0
1	8	19	300	900	site8p19	0.444444444	0	0	0	0	0	0	0	0	0	0.111111111	0	0	0	0	0	0	0	0	0	0	0	0	0	0	0	0	0	0	0.444444444	0.500402424	0	0	0	0	0	0	0	1	1	1	0	0	0
1	8	20	0	900	site8p20	0	0	0	0	0	0	0	0	0	0	0	0	0	0	0	0	0	0	0	0	0	0	0	0	0	0	0	0	0	0	0	12	0	0	2	0	2	0	0	2	2	0	0	0
1	8	21	0	1200	site8p21	0	0	0	0	0	0	0	0	0	0	0	0	0	0	0	0	0	0	0	0	0	0	0	0	0	0	0	0	0	0	0	12	0	0	0	0	0	0	12	2	0	2	0	0
1	8	22	300	1200	site8p22	0	0	0	0	0	0	0	0	0	0	0	0	0	0	0	0	0	0	0	0	0	0	0	0	0	0	0	0	0	0	0	0	0	0	0	0	0	0	1	3	0	3	0	0
1	8	23	600	1200	site8p23	0.444444444	0	0	0	0	0	0	0	0	0	0.222222222	0	0	0	0	0	0	0	0	0	0	0	0	0	0	0	0	0	0	0.444444444	0.636514168	3	0	0	2	0	2	0	0	1	1	0	0	0
1	8	24	900	1200	site8p24	1.111111111	0	0	0	0	0	0	0	0	0	0.222222222	0	0	0	0	0	0	0.222222222	0	0	0	0	0	0	0	0	0	0	0	1.111111111	0.79631164	0	0	0	1	0	1	0	0	7	0	7	0	0
1	8	25	1200	1200	site8p25	0	0	0	0	0	0	0	0	0	0	0	0	0	0	0	0	0	0	0	0	0	0	0	0	0	0	0	0	0	0	0	0	0	0	0	0	0	0	0	1	1	0	0	0
1	9	1	0	0	site9p1	0	0	0	0	0	0	0	0	0	0	0	0	0	0	0	0	0	0	0	0	0	0	0	0	0	0	0	0	0	0	0	27	0	0	1	0	1	0	0	0	0	0	0	0
1	9	2	300	0	site9p2	0	0	0	0	0	0	0	0	0	0	0	0	0	0	0	0	0	0	0	0	0	0	0	0	0	0	0	0	0	0	0	7	0	0	0	0	0	0	0	0	0	0	0	0
1	9	3	600	0	site9p3	0	0	0	0	0	0	0	0	0	0	0	0	0	0.444444444	0	0	0	0	0	0	0	0	0	0	0	0	0	0	0	0	0	45	3	0	0	0	0	0	0	0	0	0	0	0
1	9	4	900	0	site9p4	0	0	0	0	0	0	0	0	0	0	0	0	0	0	0	0	0	0	0	0	0	0	0	0	0	0	0	0	0	0	0	0	0	0	0	0	0	0	1	0	0	0	0	0
1	9	5	1200	0	site9p5	0.444444444	0	0	0	0	0	0	0	0	0	0	0	0	0	0	0	0	0	0	0	0	0	0	0	0	0	0	0	0	0.444444444	0	2	0	0	0	0	0	0	0	2	1	1	0	0
1	9	6	1200	300	site9p6	0	0	0	0	0	0	0	0	0	0	0.222222222	0	0	0	0	0	0	0	0.222222222	0	0	0	0	0	0	0	0	0	0	0	0.693147181	7	0	0	0	0	0	0	0	1	0	1	0	0
1	9	7	900	300	site9p7	0	0	0	0	0	0	0	0	0	0	0.111111111	0	0	0.111111111	0	0	0	0	0	0	0	0	0	0	0	0	0	0	0	0	0.693147181	12	0	0	0	0	0	0	12	1	0	1	0	0
1	9	8	600	300	site9p8	0	0	0	0	0	0	0	0	0	0	0.111111111	0	0	0.111111111	0	0	0	0	0	0	0	0	0	0	0	0	0	0	0	0	0.693147181	7	0	0	0	0	0	0	0	0	0	0	0	0
1	9	9	300	300	site9p9	0	0	0	0	0	0	0	0	0	0	0.111111111	0	0	0	0.222222222	0	0	0	0	0	0	0	0	0	0	0	0	0	0	0.222222222	0.636514168	55	0	0	0	0	0	0	7	0	0	0	0	0
1	9	10	0	300	site9p10	0	0	0	0	0	0	0	0	0	0	0	0	0	0	1.333333333	0	0	0	0	0	0	0	0	0	0	0	0	0	0	1.333333333	0	45	0	0	1	0	1	0	0	0	0	0	0	0
1	9	11	0	600	site9p11	0	0	0	0	0	0	0	0	0	0	0.444444444	0	0	0	0	0	0	0	0	0	0	0	0	0	0	0	0	0	0	0	0	0	2	0	0	0	0	0	0	0	0	0	0	0
1	9	12	300	600	site9p12	0.111111111	0	0	0	0	0	0	0	0	0	0	0	0	0	0	0	0	0	0	0	0	0	0	0	0	0	0	0	0	0.111111111	0	7	7	0	2	0	2	0	0	0	0	0	0	0
1	9	13	600	600	site9p13	0	0	0	0	0	0	0	0	0	0	0.111111111	0	0	0.222222222	0	0	0	0	0	0.111111111	0	0	0	0	0	0	0	0	0	0	1.039720771	7	0	0	0	0	0	0	0	12	12	0	0	0
1	9	14	900	600	site9p14	0.111111111	0	0	0	0	0	0	0	0	0	0.111111111	0	0	0.111111111	0	0	0	0	0	0	0	0	0	0	0	0	0	0	0	0.111111111	1.098612289	55	0	0	0	0	0	0	0	0	0	0	0	0
1	9	15	1200	600	site9p15	0	0	0	0	0	0	0	0	0	0	0	0	0	0.222222222	0	0	0	0	0	0	0	0	0	0	0	0	0	0	0	0	0	27	1	0	0	0	0	0	0	12	0	12	0	0
1	9	16	1200	900	site9p16	0	0	0	0	0	0	0	0	0	0	0	0	0	0	0	0	0	0	0	0	0	0	0	0	0	0	0	0	0	0	0	7	0	0	0	0	0	0	0	22	0	22	0	0
1	9	17	900	900	site9p17	0.111111111	0	0	0	0	0	0	0	0	0	0	0	0	0	0	0	0	0	0	0	0	0	0	0	0	0	0	0	0	0.111111111	0	0	4	0	0	0	0	0	0	0	0	0	0	0
1	9	18	600	900	site9p18	0	0	0	0	0	0	0	0	0	0	0	0	0	0	0	0	0	0	0	0	0	0	0	0	0	0	0	0	0	0	0	3	1	0	0	0	0	0	2	0	0	0	0	0
1	9	19	300	900	site9p19	0	0	0	0	0	0	0	0	0	0	0.222222222	0	0	0	0	0	0	0	0	0	0	0	0	0	0	0	0	0	0	0	0	0	0	0	0	0	0	0	5	0	0	0	0	0
1	9	20	0	900	site9p20	0	0	0	0	0	0	0	0	0	0	0.666666667	0	0	0	0	0	0	0	0	0	0	0	0	0	0	0	0	0	0	0	0	12	3	0	0	0	0	0	0	0	0	0	0	0
1	9	21	0	1200	site9p21	0	0	0	0	0	0	0	0	0	0	0.444444444	0	0	0	0	0	0	0	0	0	0	0	0	0	0	0	0	0	0	0	0	55	0	0	0	0	0	0	0	0	0	0	0	0
1	9	22	300	1200	site9p22	0	0	0	0	0	0	0	0	0	0	0	0	0	0	0	0	0	0	0	0	0	0	0	0	0	0	0	0	0	0	0	7	0	0	0	0	0	0	7	0	0	0	0	0
1	9	23	600	1200	site9p23	0	0	0	0	0	0	0	0	0	0	0	0	0	0	0	0	0	0	0	0	0	0	0	0	0	0	0	0	0	0	0	0	0	0	0	0	0	0	0	0	0	0	0	0
1	9	24	900	1200	site9p24	0	2	0	0	0	0	0	0	0	0	0	0	0	0	0	0	0	0	0	0	0	0	0	0	0	0	0	0	0	0	0	0	1	0	0	0	0	0	1	7	0	7	0	0
1	9	25	1200	1200	site9p25	0	0	0	0	0	0	0	0	0	0	0	0	0	0	0	0	0	0	0	0	0	0	0	0	0	0	0	0	0	0	0	55	0	0	0	0	0	0	7	0	0	0	0	0
1	10	1	0	0	site10p1	0	0	0	0	0.888888889	0	0	0	0.888888889	0	0	5.777777778	0.444444444	0.888888889	0	0	0	0	0	0	0	0	0	0	0	0	0	0	0	0	1.120571037	22	1	0	0	0	0	0	0	7	7	0	0	0
1	10	2	300	0	site10p2	0	0	0	0	0.666666667	0	0	0	2.444444444	0	0	1.777777778	0.222222222	1.111111111	0	0	0	0	0	0	0	0	0	0	0	0	0	0	0	0	1.390939983	4	1	0	0	0	0	0	0	5	5	0	0	0
1	10	3	600	0	site10p3	0	0	0	0	0	0	0	0	0.444444444	0	0	2	0	0.666666667	0	0	0	0	0	0	0.444444444	0	0	0	0	0	0	0	0	0	1.157373298	7	0	0	0	0	0	0	7	0	0	0	0	0
1	10	4	900	0	site10p4	0	0	0	0	0.666666667	0	0	0	0.444444444	0	0	1.555555556	0	3.555555556	0	0	0	0	0	0	0	0	0	0	0	0	0	0	0	0	1.094171588	0	0	0	2	1	1	0	0	2	2	0	0	0
1	10	5	1200	0	site10p5	0	0	0	0	0.444444444	0	0	0	0.444444444	0	0	0	0	4.444444444	0	0	0	0	0	0	0	0	0	0	0	0	0	0	0	0	0.566085739	7	3	0	0	0	0	0	0	5	5	0	0	0
1	10	6	1200	300	site10p6	0	0	0	0	0.444444444	0	0	0	1.333333333	0	0	0.222222222	0	0.888888889	0	0	0	0	0	0	0	0	0	0	0	0	0	0	0	0	1.20479331	7	0	0	0	0	0	0	3	2	2	0	0	0
1	10	7	900	300	site10p7	0.555555556	0	0	0	0.444444444	0	0	0	0.222222222	0	0	1.777777778	0	0.222222222	0	0	0	0	0	0	0.111111111	0	0	0	0	0	0	0	0	0.555555556	1.376984872	0	0	0	0	0	0	0	0	6	4	2	0	0
1	10	8	600	300	site10p8	0.111111111	0	0	0	0.222222222	0	0	0	0.333333333	0	0	2	0	1.222222222	0	0	0	0	0	0	0.333333333	0	0	0	0	0	0	0	0	0.111111111	1.364388588	7	0	0	0	0	0	0	1	1	1	0	0	0
1	10	9	300	300	site10p9	0.222222222	0	0	0	0.111111111	0	0	0	0.111111111	0	0	0.888888889	0.222222222	0.444444444	0	0	0	0	0	0	0.111111111	0	0	0	0	0	0	0	0	0.222222222	1.631107479	3	2	0	0	0	0	0	0	2	2	0	0	0
1	10	10	0	300	site10p10	0	0	0	0	0	0	0	0	0	0	0	0.666666667	0	2.444444444	0	0	0	0	0	0	0	0	0	0	0	0	0	0	0	0	0.519579839	12	0	0	0	0	0	0	0	14	7	7	0	0
1	10	11	0	600	site10p11	0.666666667	0	0	0	1.111111111	0	0	0	0.888888889	0	0	0.222222222	0	1.333333333	0	0	0	0	0	0	0	0	0	0	0	0	0	0	0	0.666666667	1.489767364	3	1	0	0	0	0	0	0	0	0	0	0	0
1	10	12	300	600	site10p12	0.222222222	0	0	0	1.222222222	0	0.666666667	0	0.555555556	0	0	1	0	0.222222222	0	0	0	0	0	0	0.111111111	0.111111111	0	0	0	0	0	0	0	0.222222222	1.780588067	17	2	0	0	0	0	0	0	3	3	0	0	0
1	10	13	600	600	site10p13	0	0	0	0	0	0	0.222222222	0	0.666666667	0.111111111	0	0.888888889	0.222222222	1.444444444	0	0	0	0	0	0	0	0.333333333	0	0	0	0	0	0	0	0	1.646809308	7	12	0	0	0	0	0	2	1	1	0	0	0
1	10	14	900	600	site10p14	0.333333333	0	0	0	0.333333333	0	0.111111111	0	0.222222222	0	0	2.333333333	0.222222222	0.555555556	0	0	0	0	0	0.111111111	0	4.111111111	0	0	0	0	0	0	0	0.333333333	1.451482967	7	2	0	0	0	0	0	12	8	5	3	0	0
1	10	15	1200	600	site10p15	0	0	0	0	0.444444444	0	0	0	0	0	0	2.444444444	0.222222222	2	0	0	0	0	0	0	0	1.555555556	0	0	0	0	0	0	0	0	1.362546228	0	0	0	0	0	0	0	0	2	0	2	0	0
1	10	16	1200	900	site10p16	0	0	0	0.222222222	1.333333333	0	0	0	0.222222222	0	0	0.666666667	0	0.222222222	0	0	0	0	0	0	0	0	0	0	0	0	0	0	0	0	1.314373843	7	0	0	0	0	0	0	0	2	2	0	0	0
1	10	17	900	900	site10p17	0.555555556	0	0	0.111111111	1	0	0.777777778	0	0.333333333	0.111111111	0	0.222222222	0	0.666666667	0	0	0	0	0	0	0	0.444444444	0	0	0	0	0	0	0	0.555555556	1.994916494	12	0	0	0	0	0	0	0	3	3	0	0	0
1	10	18	600	900	site10p18	0.666666667	0	0	0	0.777777778	0	0.333333333	0	0.888888889	0	0	1.555555556	0.555555556	1.666666667	0	0	0	0	0	0	0	0	0.111111111	0.111111111	0	0	0	0	0	0.666666667	1.929043858	7	3	0	0	0	0	0	0	2	2	0	0	0
1	10	19	300	900	site10p19	0.333333333	0	0	0	1	0	0.111111111	0	0.888888889	0	0	0.777777778	0.111111111	1.222222222	0	0	0	0	0	0	0	5.888888889	0.111111111	0	0	0	0	0	0	0.333333333	1.45680456	12	0	0	0	0	0	0	0	2	2	0	0	0
1	10	20	0	900	site10p20	0	0	0	0	0.222222222	0	0	0	0.888888889	0	0	0.222222222	1.333333333	0.444444444	0	0	0	0	0	0	0	2.222222222	0	0	0	0	0	0	0	0	1.481892182	17	2	0	0	0	0	0	0	2	2	0	0	0
1	10	21	0	1200	site10p21	0	0	0	0	0	0	0	0	0	0	0	0.888888889	0	0	0	0.444444444	0	0	0	0	0.444444444	2.666666667	0	0	0	0	0	0	0	0	1.088899975	7	1	0	0	0	0	0	0	6	6	0	0	0
1	10	22	300	1200	site10p22	0	0	0	0	0	0	0	0	0.222222222	0	0	2	0.444444444	1.333333333	0	0	0	0	0	0	0	0.888888889	0	0	0	0	0	0	0	0	1.38844928	2	1	0	0	0	0	0	3	2	2	0	0	0
1	10	23	600	1200	site10p23	0	0	0	0	0	0	0	0	0.444444444	0	0	1.111111111	0	1.111111111	0	0	0	0	0	0	0	0.444444444	0	0	0	0	0	0	0	0	1.291416769	17	0	0	0	0	0	0	2	9	9	0	0	0
1	10	24	900	1200	site10p24	0	0	0	0	0	0	0.222222222	0	1.111111111	0	0	1.555555556	0.222222222	1.555555556	0	0.222222222	0	0	0	0	0	1.555555556	0.222222222	0	0	0	0	0	0	0	1.770820625	12	12	0	0	0	0	0	0	3	3	0	0	0
1	10	25	1200	1200	site10p25	0	0	0	0	0	0	0	0	1.333333333	0	0	0.888888889	0.444444444	0.888888889	0	0	0	0	0	0	0	0	0	0	0	0	0	0	0	0	1.320888343	7	0	0	0	0	0	0	12	2	2	0	0	0
1	11	1	0	0	site11p1	0.444444444	0	0	0	0	0	0	0	0	0	0	0	0	0	0	0	0	0	0	0	0	0	0	0	0	0	0	0	0	0.444444444	0	0	17	0	1	0	1	0	0	0	0	0	0	0
1	11	2	300	0	site11p2	1.111111111	0	0	0	0	0	0	0	0	0	0	0	0	0	0	0	0	0	0	0	0	0	0	0	0	0	0	0	0	1.111111111	0	0	0	0	17	0	17	0	0	1	1	0	0	0
1	11	3	600	0	site11p3	0.444444444	0	0	0	0	0	0	0	0	0	0	0	0	0	0	0	0	0	0	0	0.222222222	0	0	0	0	0	0	0	0	0.444444444	0.636514168	0	0	0	0	0	0	0	0	1	1	0	0	0
1	11	4	900	0	site11p4	0.222222222	0	0	0	0	0	0	0	0	0	0	0	0	0	0	0	0	0	0	0	0	0	0	0	0	0	0	0	0	0.222222222	0	0	0	0	27	0	27	0	0	0	0	0	0	0
1	11	5	1200	0	site11p5	0	0	0	0	0	0	0	0	0	0	0	0	0	0	0	0	0	0	0	0	0	0	0	0	0	0	0	0	0	0	0	0	0	0	5	0	5	0	1	0	0	0	0	0
1	11	6	1200	300	site11p6	0.888888889	0	0	0	0	0	0	0	0.888888889	0	0.222222222	0	0	0	0	0	0	0	0	0	0	0	0	0	0	0	0	0	0	0.888888889	0.964962923	0	0	0	0	0	0	0	0	0	0	0	0	0
1	11	7	900	300	site11p7	1.111111111	0	0	0	0	0	0	0	0	0	0	0	0	0	0	0	0	0	0	0	0	0	0	0	0	0	0	0	0	1.111111111	0	3	0	0	2	0	2	0	0	0	0	0	0	0
1	11	8	600	300	site11p8	0.666666667	0	0	0	0	0	0	0	0.222222222	0	0	0	0	0	0	0	0	0	0	0	0	0	0	0	0	0	0	0	0	0.666666667	0.562335145	0	0	0	0	0	0	0	0	0	0	0	0	0
1	11	9	300	300	site11p9	1.555555556	0	0	0	0	0	0	0	0.111111111	0	0.111111111	0	0	0	0	0	0	0	0	0	0.111111111	0	0	0	0	0	0	0	0	1.555555556	0.659872014	0	0	0	0	0	0	0	0	0	0	0	0	0
1	11	10	0	300	site11p10	0	0	0	0	0	0	0	0	0.222222222	0	0	0	0	0	0	0	0	0	0	0	0.222222222	0	0	0	0	0	0	0	0	0	0.693147181	0	0	0	0	0	0	0	0	1	1	0	0	0
1	11	11	0	600	site11p11	0	0	0	0	0	0	0	0	0.222222222	0	0	0	0	0	0	0	0	0	0	0	0	0	0	0	0	0	0	0	0	0	0	0	0	0	12	0	12	0	0	0	0	0	0	0
1	11	12	300	600	site11p12	0.777777778	0	0	0	0.111111111	0	0	0	0.333333333	0	0	0	0	0	0	0	0	0	0	0	0	0	0	0	0	0	0	0	0	0.777777778	0.859967281	1	0	0	0	0	0	0	0	0	0	0	0	0
1	11	13	600	600	site11p13	0	0	0	0	0	0	0	0	0.333333333	0	0.111111111	0	0	0	0	0	0	0	0	0	0	0	0	0	0	0	0	0	0	0	0.562335145	0	0	0	0	0	0	0	0	0	0	0	0	0
1	11	14	900	600	site11p14	0.555555556	0	0	0	0	0	0	0	0.444444444	0	0	0	0	0	0	0	0	0	0	0.111111111	0	0	0	0	0	0	0	0	0	0.555555556	0.943348392	0	0	0	0	0	0	0	0	2	0	2	0	0
1	11	15	1200	600	site11p15	0	0	0	0	0	0	0	0	0.222222222	0	0	0	0	0	0	0	0	0	0	0	0.444444444	0	0	0	0	0	0	0	0	0	0.636514168	0	0	0	0	0	0	0	0	0	0	0	0	0
1	11	16	1200	900	site11p16	0	0	0	0	0	0	0	0	0	0	0	0	0	0	0	0	0	0	0	0	0	0	0	0	0	0	0	0	0	0	0	7	0	0	0	0	0	0	0	2	0	2	0	0
1	11	17	900	900	site11p17	1.444444444	0	0	0	0	0	0	0	0.111111111	0	0	0	0	0	0	0	0	0	0	0	0.111111111	0	0	0	0	0	0	0	0	1.444444444	0.485094091	0	0	0	0	0	0	0	0	0	0	0	0	0
1	11	18	600	900	site11p18	0.666666667	0	0	0	0	0	0	0	0.111111111	0	0	0	0	0	0	0	0	0	0	0	0	0	0	0	0	0	0	0	0	0.666666667	0.410116318	0	0	0	7	0	7	0	0	0	0	0	0	0
1	11	19	300	900	site11p19	0.333333333	0	0	0	0	0	0	0	0.333333333	0	0	0	0	0	0	0	0	0	0	0	0.222222222	0	0	0	0	0	0	0	0	0.333333333	1.08219553	0	0	0	0	0	0	0	0	2	2	0	0	0
1	11	20	0	900	site11p20	1.111111111	0	0	0	0	0	0	0	1.333333333	0	0	0	0	0	0	0	0	0	0	0	0	0	0	0	0	0	0	0	0	1.111111111	0.689009238	0	0	0	6	0	6	0	0	10	0	10	0	0
1	11	21	0	1200	site11p21	0	0	0	0	0	0	0	0	0.444444444	0	0	0	0	0	0	0	0	0	0	0	0	0	0	0	0	0	0	0	0	0	0	3	0	0	0	0	0	0	0	9	1	8	0	0
1	11	22	300	1200	site11p22	0	0	0	0	0	0	0	0	0.222222222	0	0	0	0	0	0	0	0	0	0	0	0	0	0	0	0	0	0	0	0	0	0	2	0	0	3	0	3	0	0	0	0	0	0	0
1	11	23	600	1200	site11p23	0.222222222	0	0	0	0	0	0	0	0.222222222	0	0	0	0	0	0	0	0	0	0	0	0.222222222	0	0	0	0	0	0	0	0	0.222222222	1.098612289	0	0	0	19	0	19	0	0	0	0	0	0	0
1	11	24	900	1200	site11p24	0.222222222	0	0	0	0	0	0	0	0	0	0	0	0	0	0	0	0	0	0	0	0.444444444	0	0	0	0	0	0	0	0	0.222222222	0.636514168	0	0	0	0	0	0	0	0	0	0	0	0	0
1	11	25	1200	1200	site11p25	0.888888889	0	0	0	0	0	0	0	0	0	0	0	0	0	0	0	0	0	0	0	0	0	0	0	0	0	0	0	0	0.888888889	0	0	0	0	0	0	0	0	27	0	0	0	0	0
1	12	1	0	0	site12p1	0.444444444	0	0	0	0	0	0	0	0	0	0	0	0	0	0	0	0	0	0	0	0	0	0	0	0	0	0	0	0	0.444444444	0	5	0	0	7	0	7	0	0	0	0	0	0	0
1	12	2	300	0	site12p2	0.666666667	0	0.222222222	0	0	0	0	0	0.222222222	0	0	0	0	0	0	0	0	0	0	0	0	0	0	0	0	0	0	0	0	0.666666667	0.950270539	7	0	0	7	7	0	0	0	0	0	0	0	0
1	12	3	600	0	site12p3	0.444444444	0	0	0	0	0	0	0	3.111111111	0	0	0	0	0	0	0	0	0	0	0	0	0	0	0	0	0	0	0	0	0.444444444	0.376770161	3	0	0	5	3	2	0	0	0	0	0	0	0
1	12	4	900	0	site12p4	0.222222222	0	0	0	0	0	0	0	1.333333333	0	0	0	0	0	0	0	0	0	0	0	0	0	0	0	0	0	0	0	0	0.222222222	0.410116318	12	0	0	0	0	0	0	0	0	0	0	0	0
1	12	5	1200	0	site12p5	2.666666667	0	0	0	0	0	0	0	0	0	0	0	0	0	0	0	0	0	0	0	0	0	0	0	0	0	0	0	0	2.666666667	0	0	0	0	14	0	14	0	0	0	0	0	0	0
1	12	6	1200	300	site12p6	0.444444444	0	0	0	0	0	0	0	0.666666667	0	0	0	0	0	0	0	0	0	0	0	0	0	0	0	0	0	0	0	0	0.444444444	0.673011667	12	0	0	2	0	2	0	0	0	0	0	0	0
1	12	7	900	300	site12p7	0.888888889	0	0	0	0	0	0	0	1.222222222	0	0	0	0	0	0	0	0	0	0	0	0	0	0	0	0	0	0	0	0	0.888888889	0.680629488	0	0	0	1	1	0	0	0	0	0	0	0	0
1	12	8	600	300	site12p8	0.555555556	0	0	0	0	0	0	0	2.444444444	0	0	0	0	0	0	0	0	0	0	0	0	0	0	0	0	0	0	0	0	0.555555556	0.479165624	3	0	0	0	0	0	0	0	0	0	0	0	0
1	12	9	300	300	site12p9	1	0	0	0	0	0	0	0	2.111111111	0	0	0	0	0	0	0	0	0	0	0	0	0	0	0	0	0	0	0	0	1	0.627941589	0	0	0	0	0	0	0	27	0	0	0	0	0
1	12	10	0	300	site12p10	0.444444444	0	0	0	0	0	0	0	2.444444444	0	0	0	0	0	0	0	0	0	0	0	0	0	0	0	0	0	0	0	0	0.444444444	0.429323022	0	0	0	5	0	5	0	3	7	0	7	0	0
1	12	11	0	600	site12p11	1.777777778	0	0.222222222	0	0.222222222	0	0	0	0.888888889	0	0	0	0	0	0	0	0	0	0	0	0	0	0.222222222	0	0	0	0	0	0	1.777777778	1.229336216	0	0	0	2	0	2	0	0	0	0	0	0	0
1	12	12	300	600	site12p12	0.666666667	0	0	0	0	0	0	0	2.888888889	0	0	0	0	0	0	0	0	0	0	0	0	0	0.222222222	0	0	0	0	0	0	0.666666667	0.677908726	0	0	0	1	0	1	0	5	0	0	0	0	0
1	12	13	600	600	site12p13	0.777777778	0	0	0	0	0	0	0	2.555555556	0	0	0	0	0	0	0	0	0	0	0	0	0	0.111111111	0	0	0	0	0	0	0.777777778	0.66825372	1	0	0	2	0	2	0	55	0	0	0	0	0
1	12	14	900	600	site12p14	0.777777778	0	0	0	0	0	0	0	0.555555556	0	0	0	0	0	0	0	0	0	0	0	0	0.111111111	0	0	0	0	0	0	0	0.777777778	0.898137003	7	0	0	6	4	2	0	0	0	0	0	0	0
1	12	15	1200	600	site12p15	1.555555556	0	0	0	0	0	0	0	3.111111111	0	0	0	0	0	0	0	0	0	0	0	0	0	0	0	0	0	0	0	0	1.555555556	0.636514168	3	0	0	7	0	7	0	0	0	0	0	0	0
1	12	16	1200	900	site12p16	1.111111111	0	0	0	0.444444444	0	0.222222222	0	0.888888889	0	0	0	0	0	0	0	0	0	0	0	0	0	0	0	0	0	0	0	0	1.111111111	1.236684869	7	0	0	12	0	12	0	7	0	0	0	0	0
1	12	17	900	900	site12p17	0.555555556	0	0	0	0	0	0	0	4.111111111	0	0	0	0	0	0	0	0	0	0	0	0	0	0.222222222	0	0	0	0	0	0	0.555555556	0.533338573	0	0	0	5	2	3	0	0	1	1	0	0	0
1	12	18	600	900	site12p18	0.777777778	0	0	0	0	0	0	0	6.666666667	0	0	0	0	0	0	0	0	0	0	0	0	0	0	0	0	0	0	0	0	0.777777778	0.334811354	3	1	0	7	0	7	0	7	0	0	0	0	0
1	12	19	300	900	site12p19	0.222222222	0	0	0	0	0	0	0	1.888888889	0	0	0	0	0	0	0	0	0	0	0	0	0	0	0	0	0	0	0	0	0.222222222	0.336495758	0	0	0	7	0	7	0	12	0	0	0	0	0
1	12	20	0	900	site12p20	0	0	0	0	0	0	0	0	1.555555556	0	0	0.222222222	0	0	0	0	0	0	0	0	0	0	0	0	0	0	0	0	0	0	0.376770161	0	4	0	7	0	7	0	22	0	0	0	0	0
1	12	21	0	1200	site12p21	1.333333333	0	0	0	0	0	0	0	0	0	0	0	0	0	0	0	0	0	0	0	0	0	0	0	0	0	0	0	0	1.333333333	0	0	27	0	2	0	2	0	0	0	0	0	0	0
1	12	22	300	1200	site12p22	3.111111111	0	0	0	0	0	0	0	2	0	0	0	0	0	0	0	0	0	0	0	0	0	0	0	0	0	0	0	0	3.111111111	0.669327963	0	0	0	25	0	25	0	0	0	0	0	0	0
1	12	23	600	1200	site12p23	0.666666667	0	0	0	0	0	0	0	5.333333333	0	0	0	0	0	0	0	0	0	0	0	0.222222222	0	0	0	0	0	0	0	0	0.666666667	0.49044991	0	0	0	2	0	2	0	27	0	0	0	0	0
1	12	24	900	1200	site12p24	0.222222222	0	0	0	0	0	0.222222222	0	3.777777778	0	0	0	0	0	0	0	0	0	0	0	0	0	0	0	0	0	0	0	0	0.222222222	0.409458619	0	0	0	7	0	7	0	2	0	0	0	0	0
1	12	25	1200	1200	site12p25	0.888888889	0	0	0	0	0	0	0	4.888888889	0	0	0	0	0	0	0	0	0	0	0	0	0	0	0	0	0	0	0	0	0.888888889	0.429323022	0	0	0	7	0	7	0	0	7	0	7	0	0
1	13	1	0	0	site13p1	0	0	0	0	0.888888889	0	0	0	0.444444444	0	0	0	0	0	0	0	0	0	0	0	0	0	0	0	0	0	0	0	0	0	0.636514168	3	0	0	0	0	0	0	0	0	0	0	0	0
1	13	2	300	0	site13p2	0.666666667	0	0	0	0.444444444	0	0	0	0.888888889	0	0	0	0	0	0	0	0	0	0	0	0	0	0	0	0	0	0	0	0	0.666666667	1.060856947	0	0	0	0	0	0	0	35	0	0	0	0	0
1	13	3	600	0	site13p3	2.222222222	0	0	0	0.666666667	0	0	0	1.111111111	0	0	0.222222222	0	0	0	0	0	0	0	0	0	0	0	0	0	0	0	0	0	2.222222222	1.135550697	0	0	0	0	0	0	0	0	6	6	0	0	0
1	13	4	900	0	site13p4	1.111111111	0	0	0	0	0	0	0	1.333333333	0	0	0.666666667	0	0	0	0	0	0	0	0	0	0	0	0	0	0	0	0	0	1.111111111	1.060944241	0	0	0	2	0	2	0	23	0	0	0	0	0
1	13	5	1200	0	site13p5	0	0	0	0	0	0	0	0	0	0	0	8	0	0	0	0	0	0	0	0	0	0	0	0	0	0	0	0	0	0	0	27	0	0	0	0	0	0	0	0	0	0	0	0
1	13	6	1200	300	site13p6	1.777777778	0	0	0	0.222222222	0	0	0	0.888888889	0	0	0	0	0	0	0	0	0	0	0	0	0	0	0	0	0	0	0	0	1.777777778	0.858740913	0	0	0	0	0	0	0	17	0	0	0	0	0
1	13	7	900	300	site13p7	0.111111111	0	0	0	0.555555556	0	0	0	1.666666667	0	0	0	0	0	0	0	0	0	0	0	0	0	0	0	0	0	0	0	0	0.111111111	0.727001363	0	0	0	3	0	3	0	12	0	0	0	0	0
1	13	8	600	300	site13p8	0.222222222	0	0	0	0.666666667	0	0	0	1	0	0	0.444444444	0	0	0	0	0	0	0	0	0	0	0	0	0	0	0	0	0	0.222222222	1.260853399	0	0	0	0	0	0	0	0	0	0	0	0	0
1	13	9	300	300	site13p9	1.333333333	0	0	0	0	0	0	0	2.222222222	0	0	1.111111111	0	0	0	0	0	0	0	0	0	0	0	0	0	0	0	0	0	1.333333333	1.052922566	0	0	0	0	0	0	0	5	0	0	0	0	0
1	13	10	0	300	site13p10	0	0	0	0	0.222222222	0	0	0	0.666666667	0	0	7.333333333	0	0	0	0	0	0	0	0	0	0	0	0	0	0	0	0	0	0	0.403334497	0	0	0	3	0	3	0	27	0	0	0	0	0
1	13	11	0	600	site13p11	2	0	0	0	0.444444444	0	0	0	1.555555556	0	0	1.333333333	0	0	0	0	0	0	0	0	0	0	0	0	0	0	0	0	0	2	1.280835355	0	0	0	5	0	5	0	55	0	0	0	0	0
1	13	12	300	600	site13p12	1.111111111	0	0	0	0.333333333	0	0	0	0.777777778	0	0	1.333333333	0	0	0	0	0	0	0	0	0	0	0	0	0	0	0	0	0	1.111111111	1.28567532	0	0	0	0	0	0	0	90	0	0	0	0	0
1	13	13	600	600	site13p13	1.444444444	0	0	0	0.444444444	0	0	0	0.888888889	0	0	0.222222222	0	0	0	0	0	0	0	0	0	0	0	0	0	0	0	0	0	1.444444444	1.188009244	0	0	0	0	0	0	0	22	0	0	0	0	0
1	13	14	900	600	site13p14	1	0	0	0	0	0	0	0	0.666666667	0	0	1.555555556	0	0	0	0	0	0	0	0	0	0	0	0	0	0	0	0	0	1	1.040662015	0	0	0	0	0	0	0	7	0	0	0	0	0
1	13	15	1200	600	site13p15	0.666666667	0	0	0	0	0	0	0	0.666666667	0	0	4	0	0	0	0	0	0	0	0	0	0	0	0	0	0	0	0	0	0.666666667	0.73562194	0	0	0	12	0	12	0	0	7	0	7	0	0
1	13	16	1200	900	site13p16	0	0	0	0	0	0	0	0	0.444444444	0	0	0	0	0	0	0	0	0	0	0	0	0	0	0	0	0	0	0	0	0	0	1	7	0	12	0	12	0	2	3	0	3	0	0
1	13	17	900	900	site13p17	0.888888889	0	0	0	0.555555556	0	0	0	1	0	0	0	0.111111111	0	0	0	0	0	0	0	0	0	0	0	0	0	0	0	0	0.888888889	1.202548864	0	0	0	0	0	0	0	3	1	1	0	0	0
1	13	18	600	900	site13p18	0.444444444	0	0	0	1.111111111	0	0	0	0.666666667	0	0	0	0	0	0	0	0	0	0	0	0	0	0	0	0	0	0	0	0	0.444444444	1.029653014	0	0	0	0	0	0	0	37	0	0	0	0	0
1	13	19	300	900	site13p19	0.777777778	0	0	0	0.555555556	0	0	0	0.777777778	0	0	0	0	0	0	0	0	0	0	0	0	0	0	0	0	0	0	0	0	0.777777778	1.087074156	7	2	0	0	0	0	0	0	0	0	0	0	0
1	13	20	0	900	site13p20	1.555555556	0	0	0	0	0	0	0	0.888888889	0	0	0	0	0	0	0	0	0	0	0	0	0	0	0	0	0	0	0	0	1.555555556	0.655481774	7	0	0	0	0	0	0	0	0	0	0	0	0
1	13	21	0	1200	site13p21	0	0	0	0	2.222222222	0	0	0	0	0	0	0	0	0	0	0	0	0	0	0	0	0	0	0	0	0	0	0	0	0	0	17	0	0	0	0	0	0	0	2	2	0	0	0
1	13	22	300	1200	site13p22	0	0	0	0	0	0	0	0	1.555555556	0	0	0	0	0	0	0	0	0	0	0	0	0	0	0	0	0	0	0	0	0	0	7	0	0	0	0	0	0	7	0	0	0	0	0
1	13	23	600	1200	site13p23	0	0	0	0	1.111111111	0	0	0	0.222222222	0	0	0	0	0	0	0	0	0	0	0	0	0	0	0	0	0	0	0	0	0	0.450561209	17	0	0	0	0	0	0	0	4	3	1	0	0
1	13	24	900	1200	site13p24	0	0	0	0	0	0	0	0	0.444444444	0	0	0	0	0	0	0	0	0	0	0	0	0	0	0	0	0	0	0	0	0	0	7	0	0	1	0	1	0	0	0	0	0	0	0
1	13	25	1200	1200	site13p25	0	0	0	0	0	0	0	0	0.444444444	0	0	0	0	0	0	0	0	0	0	0	0	0	0	0	0	0	0	0	0	0	0	55	0	0	0	0	0	0	0	0	0	0	0	0
1	14	1	0	0	site14p1	0	0	0	0	0	0	0	0	0.888888889	0	0.444444444	0	0	2.666666667	0	0	0	0	0	0	0	0	0	0	0	0	0	0	0	0	0.848685558	0	0	0	3	0	3	0	0	6	1	5	0	0
1	14	2	300	0	site14p2	0	0	0	0	0.222222222	0	0	0	0.888888889	0	0.222222222	0	0	0.666666667	0	0	0	0	0	0	0	0	0	0	0	0	0	0	0	0	1.214889654	0	0	0	22	0	22	0	0	1	0	1	0	0
1	14	3	600	0	site14p3	0	0	0.222222222	0	0	0	0	0	1.111111111	0	0	0	0.444444444	0.222222222	0	0	0	0	0	0	0	0	0	0	0	0	0	0	0	0	1.149059697	1	1	0	0	0	0	0	2	7	2	5	0	0
1	14	4	900	0	site14p4	0	0	0	0	0	0	0	0	0.444444444	0	0	0.222222222	0	0.222222222	0	0	0	0	0	0	0	0	0	0	0	0	0	0	0	0	1.039720771	0	0	0	0	0	0	0	35	0	0	0	0	0
1	14	5	1200	0	site14p5	0	0	0	0	0.444444444	0	0	0	3.555555556	0	0	0	0	0	0	0	0	0	0	0	0	0	0	0	0	0	0	0	0	0	0.348832096	1	0	0	17	0	17	0	35	1	0	1	0	0
1	14	6	1200	300	site14p6	2.222222222	0	0	0	0	0	1.111111111	0	1.555555556	0	0	0	0	1.111111111	0	0	0	0	0	0	0	0	0	0	0	0	0	0	0	2.222222222	1.342444233	3	3	0	0	0	0	0	0	1	1	0	0	0
1	14	7	900	300	site14p7	0.111111111	0	0	0	0.666666667	0	0.222222222	0	1.444444444	0	0	0	0	0.444444444	0	0	0	0	0	0	0	0	0	0	0	0	0	0	0	0.111111111	1.295543835	1	0	0	1	0	1	0	2	0	0	0	0	0
1	14	8	600	300	site14p8	0.111111111	0	0	0	0.444444444	0	0	0	2.777777778	0	0	0	0.111111111	0.111111111	0	0	0	0	0	0	0	0.222222222	0	0	0	0	0	0	0	0.111111111	0.955673247	0	0	0	7	0	7	0	12	0	0	0	0	0
1	14	9	300	300	site14p9	0.111111111	0	0	0	0	0	0.444444444	0	1.555555556	0	0	0	0	0.666666667	0	0	0	0	0	0	0	0.222222222	0	0	0	0	0	0	0	0.111111111	1.27254682	7	0	0	0	0	0	0	0	1	1	0	0	0
1	14	10	0	300	site14p10	0	0	0	0	0	0	0	0	1.333333333	0	0	0	0	0.222222222	0	0	0	0	0	0	0	0	0	0	0	0	0	0	0	0	0.410116318	0	2	0	0	0	0	0	1	0	0	0	0	0
1	14	11	0	600	site14p11	0.444444444	0	0	0	0.444444444	0	0.222222222	0	3.333333333	0.222222222	0.222222222	0	0	0	0	0	0	0	0	0	0	0	0	0	0	0	0	0	0	0.444444444	1.118617829	0	0	0	0	0	0	0	0	0	0	0	0	0
1	14	12	300	600	site14p12	0.111111111	0	0	0	0	0	0	0	1.666666667	0	0	0	0	0.111111111	0	0	0	0	0	0	0	0	0	0	0	0	0	0	0	0.111111111	0.443757284	0	0	0	0	0	0	0	0	0	0	0	0	0
1	14	13	600	600	site14p13	0.111111111	0	0	0	0.555555556	0	0	0	1.666666667	0	0	0	0.222222222	0.666666667	0	0	0	0	0	0	0	0	0	0	0	0	0	0	0	0.111111111	1.270578804	0	0	0	0	0	0	0	0	0	0	0	0	0
1	14	14	900	600	site14p14	0.111111111	0	0	0	0.111111111	0	0.111111111	0	0.444444444	0	0	0	0	0	0	0.111111111	0	0	0	0	0	0	0	0	0	0	0	0	0	0.111111111	1.386294361	0	0	0	0	0	0	0	0	0	0	0	0	0
1	14	15	1200	600	site14p15	0	0	0	0	0	0	0.666666667	0	0.666666667	0	0	0	0	0.444444444	0	0	0	0	0	0	0	0	0	0	0	0	0	0	0	0	1.08219553	0	0	0	0	0	0	0	0	0	0	0	0	0
1	14	16	1200	900	site14p16	0.222222222	0	0	0	0	0	0	0	0.444444444	0	0	0	0	0.444444444	0	0	0	0	0	0	0	0	0	0	0	0	0	0	0	0.222222222	1.054920168	0	0	0	0	0	0	0	0	0	0	0	0	0
1	14	17	900	900	site14p17	0.111111111	0	0	0	0.222222222	0	0	0	1.222222222	0	0	0	0.111111111	0	0	0	0	0	0	0	0	0	0	0	0.444444444	0	0	0	0	0.111111111	1.191369516	0	0	0	0	0	0	0	0	0	0	0	0	0
1	14	18	600	900	site14p18	0.222222222	0	0	0	0.444444444	0	0	0	0.666666667	0.222222222	0	0	0.222222222	0.111111111	0	0	0	0	0	0	0	0.111111111	0	0	0	0	0	0	0	0.222222222	1.754004128	0	0	0	0	0	0	0	0	0	0	0	0	0
1	14	19	300	900	site14p19	0.444444444	0	0	0	0.111111111	0	0	0	2.777777778	0	0	0	0	0.111111111	0	0.111111111	0	0	0	0	0	0.111111111	0	0	0	0	0	0	0	0.444444444	0.88992959	0	0	0	0	0	0	0	0	0	0	0	0	0
1	14	20	0	900	site14p20	0	0	0	0	0	0	0	0	2.222222222	0	0	0	0	0	0	0	0	0	0	0	0	0	0	0	0	0	0	0	0	0	0	0	0	0	0	0	0	0	0	0	0	0	0	0
1	14	21	0	1200	site14p21	0	0	0	0	0.444444444	0	0	0	0.444444444	0	0	0	0	0	0	0	0	0	0	0	0	0	0	0	0.444444444	0	0	0	0	0	1.098612289	0	0	0	0	0	0	0	0	0	0	0	0	0
1	14	22	300	1200	site14p22	0.444444444	0	0	0	0	0	0	0	1.333333333	0	0	0	0	0	0	0	0	0	0	0	0	0	0	0	0	0	0	0	0	0.444444444	0.562335145	0	0	0	0	0	0	0	0	0	0	0	0	0
1	14	23	600	1200	site14p23	2	0	0	0	0	0	0	0	1.555555556	0	0	0	0	0.666666667	0	0	0	0	0	0	0	0	0	0	0	0	0	0	0	2	1.013269026	0	0	0	0	0	0	0	0	0	0	0	0	0
1	14	24	900	1200	site14p24	1.111111111	0	0	0	0	0	0.444444444	0	0.666666667	0	0	0	0	0	0	0	0	0	0	0	0	0.222222222	0	0	0	0	0	0	0	1.111111111	1.240684292	0	0	0	0	0	0	0	0	0	0	0	0	0
1	14	25	1200	1200	site14p25	0	0	0	0	0.444444444	0	0	0	1.333333333	0	0	0	0	1.777777778	0	0	0	0	0	0	0	0	0	0	0	0	0	0	0	0	0.974314753	0	0	0	0	0	0	0	0	0	0	0	0	0
1	15	1	0	0	site15p1	0.888888889	0	0	0	2.222222222	0	0	0	0	0	0	0	0	0	0	0	0	0	0	0	0	0	0	0	0	0	0	0	0	0.888888889	0.598269589	0	0	0	0	0	0	0	91	7	7	0	0	0
1	15	2	300	0	site15p2	0.888888889	0	0	0	0.222222222	0	0	0	0	0	0	0	0	0	0	0	0	0	0	0	0	0	0	0	0	0	0	0	0	0.888888889	0.500402424	1	0	0	0	0	0	0	0	13	1	12	0	0
1	15	3	600	0	site15p3	0	0	0	0	0.222222222	0	0	0	0.222222222	0	0.222222222	0	0	0	0	0	0	0	0	0	0	0	0	0	0	0	0	0	0	0	1.098612289	0	0	0	0	0	0	0	45	0	0	0	0	0
1	15	4	900	0	site15p4	0	0	0	0	0.444444444	0	0	0	1.777777778	0	0	0	0	0	0	0	0	0	0	0	0	0	0	0	0	0	0	0	0	0	0.500402424	0	0	0	3	0	3	0	45	3	1	2	0	0
1	15	5	1200	0	site15p5	0	0	0	0	0	0	0	0	1.333333333	0	0	0	0	0	0	0	0	0	0	0	0	0	0	0	0	0	0	0	0	0	0	0	0	0	0	0	0	0	4	12	12	0	0	0
1	15	6	1200	300	site15p6	0.222222222	0	0	0	0.222222222	0	0	0	1.111111111	0	0.222222222	0	0	0	0	0	0	0	0	0	0	0	0	0	0	0	0	0	0	0.222222222	1.073542846	3	0	0	0	0	0	0	0	9	5	4	0	0
1	15	7	900	300	site15p7	0	0	0	0	0.222222222	0	0	0	0.888888889	0	0	0	0	0	0	0	0	0	0	0	0	0	0	0	0	0	0	0	0	0	0.500402424	0	0	0	0	0	0	0	12	10	7	3	0	0
1	15	8	600	300	site15p8	0.444444444	0	0	0	0.111111111	0	0	0	0.333333333	0	0.111111111	0	0	0	0	0	0	0	0	0	0	0	0	0	0	0	0	0	0	0.444444444	1.214889654	0	0	0	0	0	0	0	0	3	2	1	0	0
1	15	9	300	300	site15p9	0.222222222	0	0	0	1.666666667	0	0	0	1.666666667	0	0	0	0	0	0	0	0	0	0	0	0	0	0	0	0	0	0	0	0	0.222222222	0.88361714	0	0	0	0	0	0	0	0	49	4	45	0	0
1	15	10	0	300	site15p10	2	0	0	0	0	0	0	0	2.444444444	0	0	0	0	0	0	0	0	0	0	0	0	0	0	0	0	0	0	0	0	2	0.688138814	0	0	0	0	0	0	0	27	2	2	0	0	0
1	15	11	0	600	site15p11	0	0	0	0	0.666666667	0	0	0	0.888888889	0	0	0	0	0	0	0	0	0	0	0	0	0	0	0	0	0	0	0	0	0	0.682908105	0	3	0	0	0	0	0	0	3	3	0	0	0
1	15	12	300	600	site15p12	0.111111111	0	0	0	0.555555556	0	0	0	0.777777778	0	0	0	0	0.111111111	0.333333333	0	0	0	0	0	0	0	0	0	0	0	0	0	0	0.444444444	1.364719375	1	1	0	0	0	0	0	0	9	7	2	0	0
1	15	13	600	600	site15p13	0.111111111	0	0	0	0.222222222	0	0	0	2.222222222	0	0	0	0	0	0.333333333	0	0	0	0	0	0	0	0	0	0	0	0	0	0	0.444444444	0.773605127	17	0	0	0	0	0	0	0	14	7	7	0	0
1	15	14	900	600	site15p14	0.555555556	0	0	0	0	0	0	0	1.444444444	0	0	0	0	0.111111111	0	0	0	0	0	0	0	0	0	0	0	0	0	0	0	0.555555556	0.765937337	7	0	0	0	0	0	0	0	14	7	7	0	0
1	15	15	1200	600	site15p15	0	0	0	0	1.555555556	0	0	0	0.888888889	0	0	0	0	0	0	0	0	0	0	0	0	0	0	0	0	0	0	0	0	0	0.655481774	0	0	0	0	0	0	0	45	14	7	7	0	0
1	15	16	1200	900	site15p16	0.444444444	0	0	0	0.222222222	0	0	0	1.333333333	0	0.222222222	0	0	0	0	0	0	0	0	0	0	0	0	0	0	0	0	0	0	0.444444444	1.088899975	7	0	0	0	0	0	0	0	24	7	17	0	0
1	15	17	900	900	site15p17	0.444444444	0	0	0	0.222222222	0	0	0	0.222222222	0	0	0	0	0	0	0	0	0	0	0	0	0	0	0	0	0	0	0	0	0.444444444	1.039720771	0	0	0	0	0	0	0	90	17	0	17	0	0
1	15	18	600	900	site15p18	0	0	0	0	0.111111111	0	0	0	0.444444444	0	0.111111111	0	0	0	0	0	0	0	0	0	0	0	0	0	0	0	0	0	0	0	0.867563228	0	0	0	0	0	0	0	90	9	2	7	0	0
1	15	19	300	900	site15p19	1	0	0	0	0.333333333	0	0	0	0.888888889	0	0	0	0	0	0	0	0	0	0	0	0	0	0	0	0	0	0	0	0	1	1.010412754	0	0	0	0	0	0	0	12	3	1	2	0	0
1	15	20	0	900	site15p20	0.222222222	0	0	0	0	0	0	0	0.888888889	0	0	0	0	0	0	0	0	0	0	0	0	0	0	0	0	0	0	0	0	0.222222222	0.500402424	0	0	0	0	0	0	0	0	24	7	17	0	0
1	15	21	0	1200	site15p21	0.888888889	0	0	0	0	0	0	0	2.222222222	0	0	0	0	0	0	0	0	0	0	0	0	0	0	0	0	0	0	0	0	0.888888889	0.598269589	0	0	0	1	0	1	0	0	32	7	25	0	0
1	15	22	300	1200	site15p22	1.555555556	0	0	0	0.222222222	0	0	0	0.666666667	0	0	0	0	0	0	0	0	0	0	0	0	0	0	0	0	0	0	0	0	1.555555556	0.859967281	0	0	0	0	0	0	0	45	14	7	7	0	0
1	15	23	600	1200	site15p23	2.444444444	0.222222222	0	0	0.444444444	0	0	0	0.666666667	0	0	0	0	0	0	0	0	0	0	0	0	0	0	0	0	0	0	0	0	2.444444444	1.006214566	0	0	0	0	0	0	0	0	34	7	27	0	0
1	15	24	900	1200	site15p24	0.444444444	0	0	0	0	0	0	0	0.888888889	0	0	0	0	0	0	0	0	0	0	0	0	0	0	0	0	0	0	0	0	0.444444444	0.636514168	0	0	0	0	0	0	0	12	24	12	12	0	0
1	15	25	1200	1200	site15p25	0	0	0	0	1.333333333	0	0	0	0	0	0	0	0	0	0	0	0	0	0	0	0	0	0	0	0	0	0	0	0	0	0	0	3	0	0	0	0	0	2	14	7	7	0	0
1	16	1	0	0	site16p1	0	0	0	0	0	0	0	0	1.333333333	0.444444444	0	0	0	0	0	0	0	0	0	0	0	0	0	0	0	0	0	0	0	0	0.562335145	0	0	0	1	0	1	0	24	0	0	0	0	0
1	16	2	300	0	site16p2	0.666666667	0	0	0	0	0	0	0	1.333333333	0.444444444	0	0	0	0	0	0	0	0	0	0	0	0	0	0	0	0	0	0	0	0.666666667	0.994923633	0	0	0	0	0	0	0	0	1	1	0	0	0
1	16	3	600	0	site16p3	0.444444444	0	0	0	0	0	0	0	0	0.444444444	0	0	0	0	0	0	0	0	0	0	0	0	0	0	0	0	0	0	0	0.444444444	0.693147181	0	0	0	0	0	0	0	0	1	1	0	0	0
1	16	4	900	0	site16p4	0	0	0	0	0	0	0	0	0	0.222222222	0	0	0	0	0	0	0	0	0	0	0	0	0	0	0	0	0	0	0	0	0	0	0	0	2	0	2	0	0	1	1	0	0	0
1	16	5	1200	0	site16p5	0	0	0	0	0	0	0	0	0	0.444444444	0	0	0	0	0	0	0	0	0	0	0	0	0	0	0	0	0	0	0	0	0	0	0	0	0	0	0	0	7	7	7	0	0	0
1	16	6	1200	300	site16p6	0.888888889	0	0	0	0	0	0	0	2.222222222	0.666666667	0	0	0	0	0	0	0	0	0	0	0	0	0	0	0	0	0	0	0	0.888888889	0.958691859	0	0	0	3	0	3	0	0	0	0	0	0	0
1	16	7	900	300	site16p7	0.333333333	0	0	0	0	0	0	0	1	0.333333333	0	0	0	0	0	0	0	0	0	0	0	0	0	0	0	0	0	0	0	0.333333333	0.950270539	0	0	0	0	0	0	0	1	3	2	1	0	0
1	16	8	600	300	site16p8	0.333333333	0	0	0	0	0	0	0	0	0.333333333	0	0	0	0	0	0	0	0	0	0	0	0	0	0	0	0	0	0	0	0.333333333	0.693147181	0	0	0	7	0	7	0	0	2	2	0	0	0
1	16	9	300	300	site16p9	0.222222222	0	0	0	0	0	0	0	0	0.111111111	0	0	0	0	0	0	0	0	0	0	0	0	0	0	0	0	0	0	0	0.222222222	0.636514168	0	0	0	0	0	0	0	0	9	7	2	0	0
1	16	10	0	300	site16p10	0.666666667	0	0	0	0	0	0	0	0	0.666666667	0	0	0	0	0	0	0	0	0	0	0	0	0	0	0	0	0	0	0	0.666666667	0.693147181	0	0	0	0	0	0	0	3	2	0	2	0	0
1	16	11	0	600	site16p11	0	0	0	0	0	0	0	0	1.111111111	0.444444444	0	0	0	0	0	0	0	0	0	0	0	0	0	0	0	0	0	0	0	0	0.598269589	0	0	0	0	0	0	0	1	0	0	0	0	0
1	16	12	300	600	site16p12	0.777777778	0	0	0	0	0	0	0	0	0.222222222	0	0	0	0	0	0	0	0	0	0	0	0	0	0	0	0	0	0	0	0.777777778	0.529706199	0	0	0	7	0	7	0	0	0	0	0	0	0
1	16	13	600	600	site16p13	0.333333333	0	0	0	0	0	0	0	0.333333333	0.555555556	0	0	0	0	0	0	0	0	0	0	0	0	0	0	0	0	0	0	0	0.333333333	1.067089519	0	0	0	7	0	7	0	0	0	0	0	0	0
1	16	14	900	600	site16p14	0.444444444	0	0	0	0	0	0	0	0	0.333333333	0	0	0	0	0	0	0	0	0	0	0	0	0	0	0	0	0	0	0	0.444444444	0.682908105	0	0	0	3	0	3	0	0	1	0	1	0	0
1	16	15	1200	600	site16p15	0.444444444	0	0	0	0	0	0	0	0	0.444444444	0	0	0	0	0	0	0	0	0	0	0	0	0	0	0	0	0	0	0	0.444444444	0.693147181	0	0	0	3	0	3	0	0	1	0	1	0	0
1	16	16	1200	900	site16p16	0	0	0	0	0	0	0	0	0.666666667	0.444444444	0	0	0	0	0	0	0	0	0	0	0	0	0	0	0	0	0	0	0	0	0.673011667	0	0	0	0	0	0	0	12	3	1	2	0	0
1	16	17	900	900	site16p17	0	0	0	0	0	0	0	0	0.333333333	0.222222222	0	0	0	0	0	0	0	0	0	0	0	0	0	0	0	0	0	0	0	0	0.673011667	0	0	0	1	0	1	0	17	2	1	1	0	0
1	16	18	600	900	site16p18	0	0	0	0	0	0	0	0	0	0.222222222	0	0	0	0	0	0	0	0	0	0	0	0	0	0	0	0	0	0	0	0	0	0	0	0	7	0	7	0	1	0	0	0	0	0
1	16	19	300	900	site16p19	0.111111111	0	0	0	0	0	0	0	0	0.222222222	0	0	0	0	0	0	0	0	0	0	0	0	0	0	0	0	0	0	0	0.111111111	0.636514168	0	0	0	7	0	7	0	0	2	2	0	0	0
1	16	20	0	900	site16p20	0.666666667	0	0	0	0	0	0	0	0	0.222222222	0	0	0	0	0	0	0	0	0	0	0	0	0	0	0	0	0	0	0	0.666666667	0.562335145	0	0	0	7	0	7	0	0	12	12	0	0	0
1	16	21	0	1200	site16p21	0	0	0	0	0	0	0	0	0.888888889	0.444444444	0	0	0	0	0	0	0	0	0	0	0	0	0	0	0	0	0	0	0	0	0.636514168	0	0	0	0	0	0	0	0	12	12	0	0	0
1	16	22	300	1200	site16p22	0.888888889	0	0	0	0	0	0	0	2.222222222	0.222222222	0	0	0	0	0	0	0	0	0	0	0	0	0	0	0	0	0	0	0	0.888888889	0.803314976	0	0	0	0	0	0	0	0	3	3	0	0	0
1	16	23	600	1200	site16p23	0.222222222	0	0	0	0	0	0	0	0	0.222222222	0	0	0	0	0	0	0	0	0	0	0	0	0	0	0	0	0	0	0	0.222222222	0.693147181	0	0	0	0	0	0	0	0	3	0	3	0	0
1	16	24	900	1200	site16p24	0.444444444	0	0	0	0	0	0	0	0	0.666666667	0	0	0	0	0	0	0	0	0	0	0	0	0	0	0	0	0	0	0	0.444444444	0.673011667	0	0	0	3	0	3	0	0	2	0	2	0	0
1	16	25	1200	1200	site16p25	0	0	0	0	0	0	0	0	0	0.888888889	0	0	0	0	0	0	0	0	0	0	0	0	0	0	0	0	0	0	0	0	0	0	0	0	0	0	0	0	17	0	0	0	0	0
1	17	1	0	0	site17p1	2.666666667	0	0	0	0	0	0	0	0	0	0	0	0	0	0	4	0	0	0	0	0	0	0	0	0	0	0	0	0	2.666666667	0.673011667	1	0	0	24	22	2	0	35	0	0	0	0	0
1	17	2	300	0	site17p2	0	0	0	0	0	0	0	0	0	0	0	0	0	0	0	2.444444444	0	0	0	0	0	0	0	0	0	0	0	0	0	0	0	0	12	0	4	1	3	0	0	0	0	0	0	0
1	17	3	600	0	site17p3	0.444444444	0	0	0	0	0	0	0	0	0	0	0	0	0	0	0.888888889	0	0	0	0	0	0	0	0	0	0	0	0	0	0.444444444	0.636514168	0	0	0	175	175	0	0	0	0	0	0	0	0
1	17	4	900	0	site17p4	0	0	0	0	0	0	0	0	0	0	0	0	0	0	0	0.888888889	0	0	0	0	0	0	0	0	0	0	0	0	0	0	0	0	0	0	7	7	0	0	0	0	0	0	0	0
1	17	5	1200	0	site17p5	0	0	0	0	0	0	0	0	0	0	0	0	0	0	0	0.444444444	0	0	0	0	0	0	0	0	0	0	0	0	0	0	0	0	2	0	3	0	3	0	0	0	0	0	0	0
1	17	6	1200	300	site17p6	0	0	0	0	0	0	0	0	0	0	0	0	0	0	0	1.777777778	0	0	0	0	0	0	0	0	0	0	0	0	0	0	0	7	0	0	12	12	0	0	0	0	0	0	0	0
1	17	7	900	300	site17p7	0.222222222	0	0	0	0	0	0	0	0	0	0	0	0	0	0	1.888888889	0	0	0	0	0	0	0	0	0	0	0	0	0	0.222222222	0.336495758	0	1	0	19	12	7	0	0	0	0	0	0	0
1	17	8	600	300	site17p8	0.777777778	0	0	0	0	0	0	0	0	0	0	0	0	0	0	1.111111111	0	0	0	0	0	0	0	0	0	0	0	0	0	0.777777778	0.677494404	4	7	0	7	0	7	0	0	0	0	0	0	0
1	17	9	300	300	site17p9	0.444444444	0	0	0	0	0	0	0	0	0	0	0	0	0	0	2.111111111	0	0	0	0	0	0	0	0	0	0	0	0	0	0.444444444	0.462036909	45	0	0	0	0	0	0	0	0	0	0	0	0
1	17	10	0	300	site17p10	0	0	0	0	0	0	0	0	0	0	0	0	0	0	0	2.444444444	0	0	0	0	0	0	0	0	0	0	0	0	0	0	0	17	0	0	0	0	0	0	0	0	0	0	0	0
1	17	11	0	600	site17p11	0	0	0	0	0	0	0	0	0	0	0	0	0	0	0	1.333333333	0	0	0	0	0	0	0	0	0	0	0	0	0	0	0	10	17	0	0	0	0	0	0	0	0	0	0	0
1	17	12	300	600	site17p12	0.444444444	0	0	0	0	0	0	0	0	0	0	0	0	0	0	1.555555556	0	0	0	0	0	0	0	0	0	0	0	0	0	0.444444444	0.529706199	4	3	0	0	0	0	0	0	0	0	0	0	0
1	17	13	600	600	site17p13	0.222222222	0	0	0	0	0	0	0	0	0	0	0	0	0	0	2.333333333	0	0	0	0	0	0	0	0	0	0	0	0	0	0.222222222	0.295439192	12	0	0	0	0	0	0	0	0	0	0	0	0
1	17	14	900	600	site17p14	0.444444444	0	0	0	0	0	0	0	0	0	0	0	0	0	0	1.777777778	0	0	0	0	0	0	0	0	0	0	0	0	0	0.444444444	0.500402424	12	17	0	0	0	0	0	0	0	0	0	0	0
1	17	15	1200	600	site17p15	0	0	0	0	0	0	0	0	0	0	0	0	0	0	0	0.888888889	0	0	0	0	0	0	0	0	0	0	0	0	0	0	0	0	0	0	2	2	0	0	18	0	0	0	0	0
1	17	16	1200	900	site17p16	0.444444444	0	0	0	0	0	0	0	0	0	0	0	0	0	0	1.555555556	0	0	0	0	0	0	0	0	0	0	0	0	0	0.444444444	0.529706199	17	0	0	0	0	0	0	0	0	0	0	0	0
1	17	17	900	900	site17p17	0	0	0	0	0	0	0	0	0	0	0	0	0	0	0	1.333333333	0	0	0	0	0	0	0	0	0	0	0	0	0	0	0	2	17	0	0	0	0	0	0	0	0	0	0	0
1	17	18	600	900	site17p18	0.333333333	0	0	0	0	0	0	0	0	0	0	0	0	0	0	1.666666667	0	0	0	0	0	0	0	0	0	0	0	0	0	0.333333333	0.450561209	27	0	0	0	0	0	0	0	0	0	0	0	0
1	17	19	300	900	site17p19	0	0	0.111111111	0	0	0	0	0	0	0	0	0	0	0	0	1.444444444	0	0	0	0	0	0	0	0	0	0	0	0	0	0	0.257318641	17	0	0	0	0	0	0	0	0	0	0	0	0
1	17	20	0	900	site17p20	1.111111111	0	0	0	0	0	0	0	0	0	0	0	0	0	0	0.888888889	0	0	0	0	0	0	0	0	0	0	0	0	0	1.111111111	0.686961577	7	4	0	0	0	0	0	0	0	0	0	0	0
1	17	21	0	1200	site17p21	0.444444444	0	0	0	0	0	0	0	0	0	0	0	0	0	0	0	0	0	0	0	0	0	0	0	0	0	0	0	0	0.444444444	0	27	17	0	0	0	0	0	0	0	0	0	0	0
1	17	22	300	1200	site17p22	0.222222222	0	0	0	0	0	0	0	0	0	0	0	0	0	0	2	0	0	0	0	0	0	0	0	0	0	0	0	0	0.222222222	0.325082973	17	7	0	0	0	0	0	1	0	0	0	0	0
1	17	23	600	1200	site17p23	0.222222222	0	0	0	0	0	0	0	0	0	0	0	0	0	0	2.444444444	0	0	0	0	0	0	0	0	0	0	0	0	0	0.222222222	0.286835983	17	0	0	17	17	0	0	0	0	0	0	0	0
1	17	24	900	1200	site17p24	0	0	0	0	0	0	0	0	0	0	0	0	0	0	0	1.555555556	0	0	0	0	0	0	0	0	0	0	0	0	0	0	0	17	17	0	0	0	0	0	0	0	0	0	0	0
1	17	25	1200	1200	site17p25	0	0	0	0	0	0	0	0	0	0	0	0	0	0	0	2.666666667	0	0	0	0	0	0	0	0	0	0	0	0	0	0	0	17	17	0	0	0	0	0	0	0	0	0	0	0
1	18	1	0	0	site18p1	1.333333333	0	0	0	3.555555556	0	0	0	0.444444444	0	0	0	0	0	0	0	0	0	0	0	0	0	0	0	0	0	0	0	0	1.333333333	0.823959217	2	0	0	5	5	0	0	0	1	1	0	0	0
1	18	2	300	0	site18p2	0.222222222	0	0	0	0.666666667	0	0	0	1.777777778	0	0	0	0	0	0	0	0	0	0	0	0	0	0	0	0	0	0	0	0	0.222222222	0.823959217	0	0	0	0	0	0	0	0	1	1	0	0	0
1	18	3	600	0	site18p3	0	0	0	0	0.666666667	0	0	0	1.777777778	0	0	0	0	0	0	0	0	0	0	0	0	0	0	0	0	0	0	0	0	0	0.585952618	0	0	0	0	0	0	0	0	2	2	0	0	0
1	18	4	900	0	site18p4	0.444444444	0	0	0	1.777777778	0	0	0	1.555555556	0	0	0	0	0	0	0	0	0	0	0	0	0	0	0	0	0	0	0	0	0.444444444	0.971848771	0	0	0	7	0	7	0	0	2	2	0	0	0
1	18	5	1200	0	site18p5	0.444444444	0	0	0	0.888888889	0	0	0	0	0	0	0	0	0	0	0	0	0	0	0	0	0	0	0	0	0	0	0	0	0.444444444	0.636514168	0	0	0	4	0	4	0	0	3	1	2	0	0
1	18	6	1200	300	site18p6	0.444444444	0	0	0	0	0	0.666666667	0	0.666666667	0	0	0	0	0	0	0	0	0	0	0	0	0	0	0	0	0	0	0	0	0.444444444	1.08219553	0	0	0	0	0	0	0	17	0	0	0	0	0
1	18	7	900	300	site18p7	0.333333333	0	0	0	0.222222222	0	0	0	0.444444444	0	0	0	0	0	0	0	0	0	0	0	0	0	0	0	0	0	0	0	0	0.333333333	1.060856947	0	1	0	0	0	0	0	17	0	0	0	0	0
1	18	8	600	300	site18p8	0.333333333	0	0	0	1.333333333	0	0	0	0.555555556	0	0	0	0	0	0	0	0	0	0	0	0	0	0	0	0	0	0	0	0	0.333333333	0.937636962	0	7	0	0	0	0	0	0	4	3	1	0	0
1	18	9	300	300	site18p9	0.777777778	0	0	0	0.555555556	0	0	0	1.333333333	0	0	0	0	0	0	0	0	0	0	0	0	0	0	0	0	0	0	0	0	0.777777778	1.032743814	0	0	0	0	0	0	0	0	4	4	0	0	0
1	18	10	0	300	site18p10	0.666666667	0	0	0	2	0	0	0	0.666666667	0	0	0	0	0	0	0	0	0	0	0	0	0	0	0	0	0	0	0	0	0.666666667	0.950270539	1	0	0	0	0	0	0	0	0	0	0	0	0
1	18	11	0	600	site18p11	0	0	0	0	0	0	0.222222222	0	0	0	0	0	0	0	0	0	0	0	0	0	0	0	0	0	0	0	0	0	0	0	0	0	0	0	0	0	0	0	0	4	3	1	0	0
1	18	12	300	600	site18p12	0.111111111	0	0	0	0.222222222	0	0.333333333	0	0.333333333	0	0	0	0	0	0	0	0	0	0	0	0	0	0	0	0	0	0	0	0	0.111111111	1.310783678	0	0	0	0	0	0	0	0	2	2	0	0	0
1	18	13	600	600	site18p13	0.111111111	0	0.111111111	0	1	0	0	0	0.444444444	0	0	0	0	0	0	0	0	0	0	0	0	0	0	0	0	0	0	0	0	0.111111111	1.020036958	0	0	0	0	0	0	0	0	2	2	0	0	0
1	18	14	900	600	site18p14	0.222222222	0	0	0	0.333333333	0	0	0	1.111111111	0	0	0	0	0	0	0	0	0	0	0	0	0	0	0	0	0	0	0	0	0.222222222	0.860851391	2	0	0	2	2	0	0	0	2	0	2	0	0
1	18	15	1200	600	site18p15	0.222222222	0	0	0	1.555555556	0	0	0	0	0	0	0	0	0	0	0	0	0	0	0	0	0	0	0	0	0	0	0	0	0.222222222	0.376770161	0	0	0	2	2	0	0	0	2	0	2	0	0
1	18	16	1200	900	site18p16	0	0	0	0	0	0	0.222222222	0	0.222222222	0	0	0	0	0	0	0	0	0	0	0	0	0	0	0	0	0	0	0	0	0	0.693147181	7	1	0	0	0	0	0	0	2	0	2	0	0
1	18	17	900	900	site18p17	0.444444444	0	0	0	0	0	0.111111111	0	0	0	0	0	0	0	0	0	0	0	0	0	0	0	0	0	0	0	0	0	0	0.444444444	0.500402424	2	0	0	4	4	0	0	0	0	0	0	0	0
1	18	18	600	900	site18p18	0.222222222	0	0	0	0.555555556	0	0	0	0.555555556	0	0	0	0	0	0	0	0	0	0	0	0	0	0	0	0	0	0	0	0	0.222222222	1.028183859	0	0	0	1	1	0	0	0	0	0	0	0	0
1	18	19	300	900	site18p19	0.333333333	0	0	0	0.444444444	0	0	0	0.222222222	0	0	0	0	0	0	0	0	0	0	0	0	0	0	0	0	0	0	0	0	0.333333333	1.060856947	0	0	0	0	0	0	0	0	1	1	0	0	0
1	18	20	0	900	site18p20	0.666666667	0	0	0	0.888888889	0	0	0	0	0	0	0	0	0.222222222	0	0	0	0	0	0	0	0	0	0	0	0	0	0	0	0.666666667	0.974314753	0	1	0	0	0	0	0	0	17	0	17	0	0
1	18	21	0	1200	site18p21	0.444444444	0	0	0	0	0	0	0	0	0	0	0	0	0	0	0	0	0	0	0	0	0	0	0	0	0	0	0	0	0.444444444	0	0	1	0	1	1	0	0	12	1	1	0	0	0
1	18	22	300	1200	site18p22	0	0	0	0	0	0	0.444444444	0	0.666666667	0	0	0	0	0	0	0	0	0	0	0	0	0	0	0	0	0	0	0	0	0	0.673011667	0	0	0	0	0	0	0	17	2	0	2	0	0
1	18	23	600	1200	site18p23	0.888888889	0	0	0	0.666666667	0	0	0	0.222222222	0	0	0	0	0	0	0	0	0	0	0	0	0	0	0	0	0	0	0	0	0.888888889	0.974314753	0	0	0	4	0	4	0	0	0	0	0	0	0
1	18	24	900	1200	site18p24	0.222222222	0	0	0	0.444444444	0	0	0	0.444444444	0	0	0	0	0	0	0	0	0	0	0	0	0	0	0	0	0	0	0	0	0.222222222	1.054920168	1	0	0	3	2	1	0	0	0	0	0	0	0
1	18	25	1200	1200	site18p25	0.888888889	0	0	0	0	0	0	0	0	0	0	0	0	0	0	0	0	0	0	0	0	0	0	0	0	0	0	0	0	0.888888889	0	1	0	0	23	22	1	0	0	0	0	0	0	0
1	19	1	0	0	site19p1	0	0	0	0	0	0	0	0	0.444444444	0	0	0	0	0	0	0	0	0	0	0	0	0	0	0	0	0	0	0	0	0	0	4	0	0	0	0	0	0	0	0	0	0	0	0
1	19	2	300	0	site19p2	0.888888889	0	0	0	0	0	0	0	0.666666667	0	0	0	0	0	0	0	0	0	0	0	0	0	0	0	0	0	0	0	0	0.888888889	0.682908105	2	0	0	0	0	0	0	1	3	0	3	0	0
1	19	3	600	0	site19p3	0.888888889	0	0	0	0	0	0	0	1.555555556	0	0.222222222	0	0	0	0	0	0	0	0	0	0	0	0	0	0	0	0	0	0	0.888888889	0.887694276	7	0	0	0	0	0	0	0	0	0	0	0	0
1	19	4	900	0	site19p4	0	0	0	0	0	0	0	0	1.333333333	0	0	0	0	0	0	0	0	0	0	0	0	0	0	0	0	0	0	0	0	0	0	0	0	0	0	0	0	0	125	0	0	0	0	0
1	19	5	1200	0	site19p5	0.444444444	0	0	0	0	0	0	0	2.666666667	0	0	0	0	0	0	0	0	0	0	0	0	0	0	0	0	0	0	0	0	0.444444444	0.410116318	2	125	0	0	0	0	0	0	0	0	0	0	0
1	19	6	1200	300	site19p6	0.666666667	0	0	0	0	0	0	0	0.222222222	0	0	0	0	0	0	0	0	0	0	0	0	0	0	0	0	0	0	0	0	0.666666667	0.562335145	2	0	0	0	0	0	0	0	0	0	0	0	0
1	19	7	900	300	site19p7	0.666666667	0	0	0	0.222222222	0	0	0	0.555555556	0	0.111111111	0	0	0	0	0	0	0	0	0	0	0	0	0	0	0	0	0	0	0.666666667	1.197340134	0	0	0	0	0	0	0	0	1	1	0	0	0
1	19	8	600	300	site19p8	0.555555556	0	0	0	0.222222222	0	0	0	0.666666667	0	0.222222222	0	0	0	0	0	0	0	0	0	0	0	0	0	0	0	0	0	0	0.555555556	1.270027861	0	0	0	0	0	0	0	0	3	0	3	0	0
1	19	9	300	300	site19p9	0.333333333	0	0	0	0	0	0	0	1.333333333	0	0.111111111	0	0	0	0	0	0	0	0	0	0	0	0	0	0	0	0	0	0	0.333333333	0.702918931	4	22	0	0	0	0	0	0	0	0	0	0	0
1	19	10	0	300	site19p10	0.444444444	0	0	0	0	0	0	0	0.444444444	0	0	0	0	0	0	0	0	0	0	0	0	0	0	0	0	0	0	0	0	0.444444444	0.693147181	7	0	0	2	0	2	0	0	1	0	1	0	0
1	19	11	0	600	site19p11	0.444444444	0	0	0	0	0	0	0	0.222222222	0	0.222222222	0	0	0	0	0	0	0	0	0	0	0	0	0	0	0	0	0	0	0.444444444	1.039720771	0	0	0	0	0	0	0	1	0	0	0	0	0
1	19	12	300	600	site19p12	0.888888889	0	0	0	0	0	0	0	0.777777778	0	0.111111111	0	0	0	0	0	0	0	0	0	0	0	0	0	0	0	0	0	0	0.888888889	0.881532261	1	2	0	0	0	0	0	0	0	0	0	0	0
1	19	13	600	600	site19p13	0.222222222	0	0	0	0	0	0	0	0.555555556	0	0.111111111	0	0	0	0	0	0	0	0	0	0	0	0	0	0	0	0	0	0	0.222222222	0.900256051	0	2	0	0	0	0	0	0	0	0	0	0	0
1	19	14	900	600	site19p14	0.777777778	0	0	0	0	0	0	0	0.444444444	0	0.111111111	0	0	0	0	0	0	0	0	0	0	0	0	0	0	0	0	0	0	0.777777778	0.887694276	0	125	0	3	0	3	0	0	0	0	0	0	0
1	19	15	1200	600	site19p15	0.222222222	0	0	0	0	0	0	0	0.666666667	0	0.222222222	0	0	0	0	0	0	0	0	0	0	0	0	0	0	0	0	0	0	0.222222222	0.950270539	0	0	0	0	0	0	0	0	0	0	0	0	0
1	19	16	1200	900	site19p16	0	0	0	0	0.222222222	0	0	0	0.444444444	0	0	0	0	0	0	0	0	0	0	0	0	0	0	0	0	0	0	0	0	0	0.636514168	17	0	0	0	0	0	0	0	0	0	0	0	0
1	19	17	900	900	site19p17	0.666666667	0	0	0	0	0	0	0	0.777777778	0	0	0	0	0	0	0	0	0	0	0	0	0	0	0	0	0	0	0	0	0.666666667	0.690185676	0	0	0	0	0	0	0	0	0	0	0	0	0
1	19	18	600	900	site19p18	0.111111111	0	0	0	0.111111111	0	0	0	0.666666667	0	0.111111111	0	0	0	0	0	0	0	0	0	0	0	0	0	0	0	0	0	0	0.111111111	1.002718265	1	0	0	0	0	0	0	0	0	0	0	0	0
1	19	19	300	900	site19p19	0.666666667	0	0	0	0	0	0	0	0.444444444	0	0	0	0	0	0	0	0	0	0	0	0	0	0	0	0	0	0	0	0	0.666666667	0.673011667	3	0	0	0	0	0	0	0	0	0	0	0	0
1	19	20	0	900	site19p20	0.222222222	0	0	0	0	0	0	0	0.444444444	0	0.222222222	0	0	0	0	0	0	0	0	0	0	0	0	0	0	0	0	0	0	0.222222222	1.039720771	3	0	0	0	0	0	0	0	0	0	0	0	0
1	19	21	0	1200	site19p21	0	0	0	0	0	0	0	0	0.444444444	0	0.444444444	0	0	0	0	0	0	0	0	0	0	0	0	0	0	0	0	0	0	0	0.693147181	1	0	0	10	0	10	0	0	1	0	1	0	0
1	19	22	300	1200	site19p22	0.444444444	0	0	0	0	0	0	0	2.666666667	0	0	0	0	0	0	0	0	0	0	0	0	0	0	0	0	0	0	0	0	0.444444444	0.410116318	0	0	0	0	0	0	0	0	0	0	0	0	0
1	19	23	600	1200	site19p23	0.666666667	0	0	0	0	0	0	0	0	0	0	0	0	0	0	0	0	0	0	0	0	0	0	0	0	0	0	0	0	0.666666667	0	0	0	0	0	0	0	0	0	0	0	0	0	0
1	19	24	900	1200	site19p24	0	0	0	0	0	0	0	0	0.666666667	0	0.222222222	0	0	0	0	0	0	0	0	0	0	0	0	0	0	0	0	0	0	0	0.562335145	2	0	0	1	0	1	0	1	0	0	0	0	0
1	19	25	1200	1200	site19p25	1.333333333	0	0	0	0	0	0	0	0.444444444	0	0.444444444	0	0	0	0	0	0	0	0	0	0	0	0	0	0	0	0	0	0	1.333333333	0.950270539	0	0	0	0	0	0	0	0	1	1	0	0	0
1	20	1	0	0	site20p1	0	0	0	0	0	0	0	0	0.444444444	0	0	0	0	0	0	0	0	0	0	0	0	0	0	0	0	0	0	0	0	0	0	0	0	0	0	0	0	0	0	2	1	1	0	0
1	20	2	300	0	site20p2	0	0	0	0	0	0	0	0	0.222222222	0	0.222222222	0	0	0	0	0	0	0	0	0	0	0	0	0	0	0	0	0	0	0	0.693147181	0	0	0	0	0	0	0	3	0	0	0	0	0
1	20	3	600	0	site20p3	0	0	0	0	0	0.222222222	0	0	1.333333333	0	0	0	0	0	0	0	0	0	0	0	0	0	0	0	0	0	0	0	0	0	0.410116318	0	0	0	0	0	0	0	7	2	2	0	0	0
1	20	4	900	0	site20p4	0	0	0	0	0	0	0	0	0.444444444	0	0	0	0	0	0	0	0	0	0	0	0	0	0	0	0	0	0	0	0	0	0	0	0	0	0	0	0	0	2	3	3	0	0	0
1	20	5	1200	0	site20p5	0	0	0	0	0	0	0	0	0.888888889	0	0	0	0	0	0	0	0	0	0	0	0	0	0	0	0	0	0	0	0	0	0	0	0	0	0	0	0	0	0	3	2	1	0	0
1	20	6	1200	300	site20p6	0	0	0	0	0	0	0	0	0	0	0	0	0	0	0	0	0	0	0	0	0	0	0	0	0	0	0	0	0	0	0	0	0	0	0	0	0	0	0	3	3	0	0	0
1	20	7	900	300	site20p7	0.333333333	0	0	0	0.111111111	0	0.111111111	0	0.666666667	0	0	0	0	0	0	0	0	0	0	0	0	0	0	0	0	0	0	0	0	0.333333333	1.120950393	0	0	0	0	0	0	0	0	5	0	5	0	0
1	20	8	600	300	site20p8	0.555555556	0	0	0	0	0	0	0	1.333333333	0	0	0	0	0	0	0	0	0	0	0	0	0	0	0	0	0	0	0	0	0.555555556	0.605797499	0	0	0	0	0	0	0	5	5	4	1	0	0
1	20	9	300	300	site20p9	0.333333333	0	0	0	0	0	0.111111111	0	0.444444444	0	0.111111111	0	0	0	0	0	0	0	0	0	0.111111111	0	0	0	0	0	0	0	0	0.333333333	1.418483662	0	0	0	0	0	0	0	0	8	8	0	0	0
1	20	10	0	300	site20p10	0	0	0	0	0	0	0	0	0.444444444	0	0	0	0	0	0	0	0	0	0	0	0	0	0	0	0	0	0	0	0	0	0	0	0	0	0	0	0	0	22	2	2	0	0	0
1	20	11	0	600	site20p11	0.444444444	0	0	0	0	0	0	0	0.666666667	0	0	0	0	0	0	0	0	0	0	0	0	0	0	0	0	0	0	0	0	0.444444444	0.673011667	0	0	0	0	0	0	0	0	45	45	0	0	0
1	20	12	300	600	site20p12	0.222222222	0	0	0	0	0.111111111	0	0	0.111111111	0	0	0	0	0	0	0	0	0	0	0	0.111111111	0	0	0	0	0	0	0	0	0.222222222	1.33217904	0	0	0	0	0	0	0	0	7	7	0	0	0
1	20	13	600	600	site20p13	0.222222222	0	0	0	0	0	0	0	0.333333333	0	0	0	0	0.111111111	0	0	0	0	0	0	0	0	0	0	0	0	0	0	0	0.222222222	1.011404265	0	0	0	0	0	0	0	0	19	12	7	0	0
1	20	14	900	600	site20p14	0.777777778	0	0	0	0	0	0	0	0.222222222	0	0.111111111	0	0	0	0	0	0	0	0	0	0	0	0	0	0	0	0	0	0	0.777777778	0.801818553	0	0	0	0	0	0	0	0	13	12	1	0	0
1	20	15	1200	600	site20p15	0.222222222	0	0	0	0	0	0	0	0.444444444	0	0.222222222	0	0	0	0	0	0	0	0	0	0	0	0	0	0	0	0	0	0	0.222222222	1.039720771	0	0	0	0	0	0	0	2	7	3	4	0	0
1	20	16	1200	900	site20p16	0	0	0	0	0	0	0.222222222	0	1.333333333	0	0	0	0	0	0	0	0	0	0	0	0	0	0	0	0	0	0	0	0	0	0.410116318	0	0	0	0	0	0	0	0	7	7	0	0	0
1	20	17	900	900	site20p17	0	0	0	0	0	0	0	0	1.111111111	0	0	0	0	0	0	0	0	0	0	0	0	0	0	0	0	0	0	0	0	0	0	0	0	0	0	0	0	0	0	12	12	0	0	0
1	20	18	600	900	site20p18	0	0.111111111	0	0	0	0	0	0	0.333333333	0	0	0	0	0	0	0	0	0	0	0	0	0	0	0	0	0	0	0	0	0	0.562335145	0	0	0	0	0	0	0	0	13	12	1	0	0
1	20	19	300	900	site20p19	0.222222222	0	0	0	0	0	0	0	0.444444444	0	0	0	0	0	0	0	0	0	0	0	0.111111111	0	0	0	0	0	0	0	0	0.222222222	0.955699891	0	0	0	0	0	0	0	0	12	12	0	0	0
1	20	20	0	900	site20p20	0	0	0	0	0	0	0.222222222	0	1.333333333	0	0	0	0	0	0	0	0	0	0	0	0	0	0	0	0	0	0	0	0	0	0.410116318	0	0	0	0	0	0	0	0	12	12	0	0	0
1	20	21	0	1200	site20p21	0	0	0	0	0	0	0	0	1.777777778	0	0	0	0	0	0	0	0	0	0	0	0	0	0	0	0	0	0	0	0	0	0	0	0	0	0	0	0	0	0	12	12	0	0	0
1	20	22	300	1200	site20p22	0	0	0	0	0	0	0	0	0.444444444	0	0	0	0	0	0	0	0	0	0	0	0	0	0	0	0	0	0	0	0	0	0	0	0	0	0	0	0	0	5	17	17	0	0	0
1	20	23	600	1200	site20p23	0	0	0	0	0	0	0	0	0.888888889	0	0.222222222	0	0	0	0	0	0	0	0	0	0	0	0	0	0	0	0	0	0	0	0.500402424	0	0	0	0	0	0	0	0	7	7	0	0	0
1	20	24	900	1200	site20p24	0	0	0	0	0	0	0	0	1.111111111	0	0	0	0	0.222222222	0	0	0	0	0	0	0	0	0	0	0	0	0	0	0	0	0.450561209	0	0	0	0	0	0	0	0	7	7	0	0	0
1	20	25	1200	1200	site20p25	0.444444444	0	0	0	0	0	0.444444444	0	0	0	0	0	0	0	0	0	0	0	0	0	0	0	0	0	0	0	0	0	0	0.444444444	0.693147181	0	0	0	0	0	0	0	56	0	0	0	0	0
2	1	1	0	0	site1p1	0	0	0	0	0	0	0	0	0	0	0	0	0	0	0	0	0	0	0	0	0	0	0	0	0	0	0	0	0	0	0	0	0	0	0	0	0	0	3	7	7	0	0	0
2	1	2	300	0	site1p2	0	0	0	0	0	0	0	0	0	0	0	0	0	0	0	0	0	0	0	0	0	0	0	0	0	0	0	0	0	0	0	7	0	0	0	0	0	0	29	7	7	0	0	0
2	1	3	600	0	site1p3	0.666666667	0	0.222222222	0	0	0	0	0	0	0	0	0	0	0	0	0	0	0	0	0	0	0	0	0	0	0	0	0	0	0.666666667	0.562335145	0	0	0	0	0	0	0	83	4	1	0	3	0
2	1	4	900	0	site1p4	1.111111111	0	0	0	0	0	0	0	0	0	0	0	0	0	0	0	0	0	0	0	0	0	0	0	0	0	0	0	0	1.111111111	0	0	0	0	23	23	0	0	0	17	17	0	0	0
2	1	5	1200	0	site1p5	0	0	0.444444444	0	0	0	0	0	0	0	0	0	0	0	0	0	0	0	0	0	0	0	0	0	0	0	0	0	0	0	0	0	7	6	0	0	0	0	22	1	1	0	0	0
2	1	6	1200	300	site1p6	2	0	0	0	0	0	0	0	0	0	0	0	0	0	0	0	0	0	0	0	0	0	0	0	0	0	0	0	0	2	0	0	0	0	0	0	0	0	35	14	7	7	0	0
2	1	7	900	300	site1p7	0.222222222	0	0.111111111	0	0	0	0	0	0	0	0	0	0	0	0	0	0	0	0	0	0	0	0	0	0	0	0	0	0	0.222222222	0.636514168	0	0	0	35	35	0	0	3	0	0	0	0	0
2	1	8	600	300	site1p8	1.111111111	0	0.111111111	0	0	0	0	0	0	0	0	0	0	0	0	0	0	0	0	0	0	0	0	0	0	0	0	0	0	1.111111111	0.304636097	7	0	0	0	0	0	0	7	0	0	0	0	0
2	1	9	300	300	site1p9	0.777777778	0	0	0	0	0	0	0	0	0	0	0	0	0	0	0	0	0	0	0	0	0	0	0	0	0	0	0	0	0.777777778	0	55	0	0	12	0	0	12	0	1	1	0	0	0
2	1	10	0	300	site1p10	0	0	0	0	0	0.222222222	0	0	0	0	0	0	0	0	0	0	0	0	0	0	0	0	0	0	0	0	0	0	0	0	0	7	0	0	0	0	0	0	0	0	0	0	0	0
2	1	11	0	600	site1p11	0.888888889	0	0.222222222	0	0	0	0	0	0	0	0	0	0	0	0	0	0	0	0	0	0	0	0	0	0	0	0	0	0	0.888888889	0.500402424	3	0	0	0	0	0	0	7	7	7	0	0	0
2	1	12	300	600	site1p12	0.444444444	0.111111111	0	0	0.333333333	0	0	0	0	0	0	0	0	0	0	0	0	0	0	0	0	0	0	0	0	0	0	0	0	0.444444444	0.974314753	3	0	0	0	0	0	0	8	0	0	0	0	0
2	1	13	600	600	site1p13	0	0	0	0	0	0	0	0	0	0	0	0	0	0	0	0	0	0	0	0	0	0	0	0	0	0	0	0	0	0	0	0	0	0	7	0	7	0	22	1	1	0	0	0
2	1	14	900	600	site1p14	0.111111111	0	0.111111111	0	0	0	0	0	0	0	0	0	0	0	0	0	0	0	0	0	0	0	0	0	0	0	0	0	0	0.111111111	0.693147181	0	0	0	2	0	2	0	0	1	0	1	0	0
2	1	15	1200	600	site1p15	0	0	0	0	0	0	0	0	0	0	0	0	0	0	0	0	0	0	0	0	0	0	0	0	0	0	0	0	0	0	0	0	0	0	2	2	0	0	55	1	1	0	0	0
2	1	16	1200	900	site1p16	0.222222222	0	0.222222222	0	0	0	0	0	0	0	0	0	0	0	0	0	0	0	0	0	0	0	0	0	0	0	0	0	0	0.222222222	0.693147181	0	0	0	0	0	0	0	35	1	1	0	0	0
2	1	17	900	900	site1p17	0.333333333	0	0.111111111	0	0	0	0.111111111	0	0	0	0	0	0	0	0	0	0	0	0	0	0	0	0	0	0	0	0	0	0	0.333333333	0.950270539	3	17	0	0	0	0	0	2	0	0	0	0	0
2	1	18	600	900	site1p18	0.444444444	0	0	0	0	0	0	0	0	0	0	0	0	0	0	0	0	0	0	0	0	0	0	0	0	0	0	0	0	0.444444444	0	0	0	0	0	0	0	0	56	0	0	0	0	0
2	1	19	300	900	site1p19	0.777777778	0	0	0	0	0.111111111	0	0	0	0	0	0	0	0	0	0	0	0	0	0	0	0	0	0	0	0	0	0	0	0.777777778	0.376770161	0	0	0	3	0	3	0	55	0	0	0	0	0
2	1	20	0	900	site1p20	0	0	0	0	0	0	0	0	0	0	0	0	0	0	0	0	0	0	0	0	0	0	0	0	0	0	0	0	0	0	0	0	7	0	7	0	7	0	55	1	1	0	0	0
2	1	21	0	1200	site1p21	0	0	0	0	0	0	0	0	0	0	0	0	0	0	0	0	0	0	0	0	0	0	0	0	0	0	0	0	0	0	0	0	0	0	7	0	7	0	0	2	2	0	0	0
2	1	22	300	1200	site1p22	1.111111111	0	0	0	0	0	0	0	0	0	0	0	0	0	0	0	0	0	0	0	0	0	0	0	0	0	0	0	0	1.111111111	0	2	0	0	7	0	7	0	12	3	3	0	0	0
2	1	23	600	1200	site1p23	0.666666667	0	0.222222222	0	0	0	0	0	0	0	0	0	0	0	0	0	0	0	0	0	0	0	0	0	0	0	0	0	0	0.666666667	0.562335145	4	0	0	55	55	0	0	0	0	0	0	0	0
2	1	24	900	1200	site1p24	1.111111111	0	0	0	0	0	0.222222222	0	0	0	0	0	0	0	0	0	0	0	0	0	0	0	0	0	0	0	0	0	0	1.111111111	0.450561209	0	0	0	8	0	8	0	0	1	1	0	0	0
2	1	25	1200	1200	site1p25	0	0	0.444444444	0	0	0	0	0	0	0	0	0	0	0	0	0	0	0	0	0	0	0	0	0	0	0	0	0	0	0	0	35	0	0	0	0	0	0	1	1	1	0	0	0
2	2	1	0	0	site2p1	0	0	0	0	0	0	0	0.444444444	0.444444444	0	0	0	0	0	0	0	0	0	0	0	0	0	0	0	0	0	0	0	0	0	0.693147181	7	0	0	0	0	0	0	12	0	0	0	0	0
2	2	2	300	0	site2p2	0.444444444	0	0	0	0	0	0	0.666666667	0	0	0	0	0	0	0	0	0	0	0	0	0	0	0	0	0	0	0	0	0	0.444444444	0.673011667	7	0	0	0	0	0	0	2	1	1	0	0	0
2	2	3	600	0	site2p3	0.222222222	0	0	0	0	0	0	0.666666667	0	0	0	0	0	0	0	0	0	0	0	0	0	0	0	0	0	0	0	0	0	0.222222222	0.562335145	0	0	0	2	0	2	0	0	0	0	0	0	0
2	2	4	900	0	site2p4	1.777777778	0	0	0	0	0	0	0	0.222222222	0	0	0	0	0	0	0	0	0	0	0	0	0	0	0	0	0	0	0	0	1.777777778	0.348832096	7	0	7	2	0	2	0	7	0	0	0	0	0
2	2	5	1200	0	site2p5	0.888888889	0	0	0	0	0	0	0.444444444	0	0	0	0	0	0	0	0	0	0	0	0	0	0	0	0	0	0	0	0	0	0.888888889	0.636514168	0	0	0	7	0	7	0	28	0	0	0	0	0
2	2	6	1200	300	site2p6	0.666666667	0	0	0	0	0	0	0	0.222222222	0	0	0	0	0	0	0	0	0	0	0	0	0	0	0	0	0	0	0	0	0.666666667	0.562335145	0	0	0	3	0	3	0	7	0	0	0	0	0
2	2	7	900	300	site2p7	0.444444444	0	0	0	0	0	0	0.222222222	0	0	0	0	0	0	0	0	0	0	0	0	0	0	0	0	0	0	0	0	0	0.444444444	0.636514168	12	0	0	0	0	0	0	12	0	0	0	0	0
2	2	8	600	300	site2p8	0.888888889	0	0	0	0	0	0	0.222222222	0	0	0	0	0	0	0	0	0	0	0	0	0	0	0	0	0	0	0	0	0	0.888888889	0.500402424	3	0	0	2	0	2	0	0	0	0	0	0	0
2	2	9	300	300	site2p9	1.555555556	0	0	0	0	0	0	0	0	0	0	0	0	0	0	0	0	0	0	0	0	0	0	0	0	0	0	0	0	1.555555556	0	1	0	0	7	0	5	2	0	0	0	0	0	0
2	2	10	0	300	site2p10	0	0	0	0	0	0	0	0.444444444	0	0	0	0	0	0	0	0	0	0	0	0	0	0	0	0	0	0	0	0	0	0	0	1	0	0	2	0	2	0	0	35	35	0	0	0
2	2	11	0	600	site2p11	2	0	0	0	0.222222222	0	0	0	0.222222222	0	0	0	0	0	0	0	0	0	0	0	0	0	0	0	0	0	0	0	0	2	0.600166073	3	0	0	5	0	5	0	0	0	0	0	0	0
2	2	12	300	600	site2p12	0.222222222	0	0	0	0	0	0	0.888888889	0	0	0	0	0	0	0	0	0	0	0	0	0	0	0	0	0	0	0	0	0	0.222222222	0.500402424	0	0	0	3	0	3	0	0	3	3	0	0	0
2	2	13	600	600	site2p13	0.666666667	0	0	0	0	0	0	0.111111111	0	0	0	0	0	0	0	0	0	0	0	0	0	0	0	0	0	0	0	0	0	0.666666667	0.410116318	0	0	0	7	0	7	0	0	1	1	0	0	0
2	2	14	900	600	site2p14	0.333333333	0	0	0	0	0	0	1.111111111	0	0	0	0	0	0	0	0	0	0	0	0	0	0	0	0	0	0	0	0	0	0.333333333	0.540204142	0	0	0	7	0	7	0	0	1	1	0	0	0
2	2	15	1200	600	site2p15	2	0	0	0	0	0	0	0.222222222	0	0	0	0	0	0	0	0	0	0	0	0	0	0	0	0	0	0	0	0	0	2	0.325082973	5	0	0	0	0	0	0	0	0	0	0	0	0
2	2	16	1200	900	site2p16	0.888888889	0	0	0	0	0	0	0	0	0	0	0	0	0	0	0	0	0	0	0	0	0	0	0	0	0	0	0	0	0.888888889	0	0	0	0	0	0	0	0	125	0	0	0	0	0
2	2	17	900	900	site2p17	0.222222222	0	0	0	0	0	0	1.333333333	0	0	0	0	0	0	0	0	0	0	0	0	0	0	0	0	0	0	0	0	0	0.222222222	0.410116318	7	0	0	0	0	0	0	17	1	1	0	0	0
2	2	18	600	900	site2p18	0.666666667	0	0	0	0	0	0	0.333333333	0	0	0	0	0	0	0	0	0	0	0	0	0	0	0	0	0	0	0	0	0	0.666666667	0.636514168	7	0	0	0	0	0	0	7	1	1	0	0	0
2	2	19	300	900	site2p19	0.666666667	0	0	0	0	0	0	0.888888889	0	0	0	0	0	0	0	0	0	0	0	0	0	0	0	0	0	0	0	0	0	0.666666667	0.682908105	7	0	0	17	17	0	0	0	0	0	0	0	0
2	2	20	0	900	site2p20	0.666666667	0	0	0	0	0	0	1.333333333	0	0	0	0	0	0	0	0	0	0	0	0	0	0	0	0	0	0	0	0	0	0.666666667	0.636514168	1	0	0	3	0	3	0	0	2	2	0	0	0
2	2	21	0	1200	site2p21	2.222222222	0	0	0	0	0	0	0	0	0	0	0	0	0	0	0	0	0	0	0	0	0	0	0	0	0	0	0	0	2.222222222	0	0	0	1	3	0	3	0	0	0	0	0	0	0
2	2	22	300	1200	site2p22	0	0	0	0	0	0	0	0	0	0	0	0	0	0	0	0	0	0	0	0	0	0	0	0	0	0	0	0	0	0	0	7	0	0	3	0	3	0	0	0	0	0	0	0
2	2	23	600	1200	site2p23	0	0	0	0	0	0	0	3.111111111	0	0	0	0	0	0	0	0	0	0	0	0	0	0	0	0	0	0	0	0	0	0	0	0	0	0	7	0	7	0	0	0	0	0	0	0
2	2	24	900	1200	site2p24	0	0	0	0	0	0	0	0.888888889	0	0	0	0	0	0	0	0	0	0	0	0	0	0	0	0	0	0	0	0	0	0	0	4	0	0	7	0	7	0	0	1	1	0	0	0
2	2	25	1200	1200	site2p25	1.777777778	0	0	0	0	0	0	0	0	0	0	0	0	0	0	0	0	0	0	0	0	0	0	0	0	0	0	0	0	1.777777778	0	0	0	0	3	0	3	0	0	0	0	0	0	0
2	3	1	0	0	site3p1	1.777777778	0	0	0	0	0	0	3.111111111	0	0	0	0	0	0	0	0	0	0	0	0	0	0	0	0	0	0	0	0	0	1.777777778	0.655481774	0	0	0	7	0	7	0	7	0	0	0	0	0
2	3	2	300	0	site3p2	0	0	0	0	0	0	0	1.777777778	0	0	0	0	0	0	0	0	0	0	0	0	0	0	0	0	0	0	0	0	0	0	0	0	0	0	10	7	3	0	2	0	0	0	0	0
2	3	3	600	0	site3p3	0.666666667	0	0	0	0	0	0	1.555555556	0	0	0	0	0	0	0	0	0	0	0	0	0	0	0	0	0	0	0	0	0	0.666666667	0.610864302	0	0	0	3	0	2	1	7	0	0	0	0	0
2	3	4	900	0	site3p4	1.111111111	0	0	0	0.666666667	0	0	0	0	0	0	0	0	0	0	0	0	0	0	0	0	0	0	0	0	0.444444444	0	0	0	1.111111111	1.029653014	0	0	0	0	0	0	0	12	0	0	0	0	0
2	3	5	1200	0	site3p5	0.444444444	0	0	0	1.333333333	0	0	0	0	0	0	0	0	0	0	0	0	0	0	0	0	0	0	0	0	0.444444444	0	0	0	0.444444444	0.950270539	2	170	0	0	0	0	0	12	2	2	0	0	0
2	3	6	1200	300	site3p6	0	0	0	0	0	0	0	2.222222222	0	0	0	0	0	0	0	0	0	0	0	0	0	0	0	0	0	0	0	0	0	0	0	0	0	0	3	0	3	0	7	2	2	0	0	0
2	3	7	900	300	site3p7	0.777777778	0	0	0	0	0	0	2.666666667	0	0	0	0	0	0	0	0	0	0	0	0	0	0	0	0	0	0	0	0	0	0.777777778	0.534159367	1	0	0	2	0	2	0	7	0	0	0	0	0
2	3	8	600	300	site3p8	0	0	0	0	0	0	0	1.666666667	0	0	0	0	0	0	0	0	0	0	0	0	0	0	0	0	0	0	0	0	0	0	0	2	0	55	0	0	0	0	2	0	0	0	0	0
2	3	9	300	300	site3p9	0.111111111	0	0	0	0	0	0	0	0	0	0	0	0	0	0	0	0	0	0	0	0	0	0	0	0	0.555555556	0	0	0	0.111111111	0.450561209	0	0	0	1	0	1	0	7	0	0	0	0	0
2	3	10	0	300	site3p10	0	0	0	0	0	0	0.222222222	0	0.666666667	0	0	0	0	0	0	0	0	0	0	0	0	0	0	0	0	0.444444444	0	0	0	0	1.011404265	0	0	0	3	0	3	0	1	0	0	0	0	0
2	3	11	0	600	site3p11	1.111111111	0	0	0	0	0	0	0.222222222	0	0	0	0	0	0	0	0	0	0	0	0	0	0	0	0	0	0	0	0	0	1.111111111	0.450561209	0	0	0	0	0	0	0	2	0	0	0	0	0
2	3	12	300	600	site3p12	0.111111111	0	0	0	0	0	0	1.111111111	0	0	0	0	0	0	0	0	0	0	0	0	0.111111111	0	0	0	0	0	0	0	0	0.111111111	0.566085739	1	0	0	0	0	0	0	7	0	0	0	0	0
2	3	13	600	600	site3p13	0	0	0	0	0	0	0	2.111111111	0	0	0	0	0	0	0	0	0	0	0	0	0	0	0	0	0	0	0	0	0	0	0	0	0	0	4	1	3	0	3	0	0	0	0	0
2	3	14	900	600	site3p14	0.666666667	0	0	0	0	0	0	0.222222222	0.333333333	0	0	0	0	0	0	0	0	0	0	0	0	0	0	0	0	0.888888889	0	0	0	0.666666667	1.256637907	0	0	0	2	0	2	0	35	0	0	0	0	0
2	3	15	1200	600	site3p15	0	0	0	0	0	0	0	0	0.222222222	0	0	0	0	0	0	0	0	0	0	0	0	0	0	0	0	0.222222222	0	0	0	0	0.693147181	7	0	0	17	17	0	0	0	1	1	0	0	0
2	3	16	1200	900	site3p16	0	0	0	0	0	0	0	2.888888889	0	0	0	0	0	0	0	0	0	0	0	0	0	0	0	0	0	0	0	0	0	0	0	2	0	0	1	0	1	0	17	0	0	0	0	0
2	3	17	900	900	site3p17	0.444444444	0	0	0	0	0	0	1.555555556	0	0	0	0	0	0	0	0	0	0	0	0	0	0	0	0	0	0	0	0	0	0.444444444	0.529706199	17	0	0	1	0	1	0	0	0	0	0	0	0
2	3	18	600	900	site3p18	1.111111111	0	0	0	0	0	0	3.111111111	0	0	0	0	0	0	0	0	0	0	0	0	0	0	0	0	0	0	0	0	0	1.111111111	0.576334128	7	0	6	1	0	1	0	0	0	0	0	0	0
2	3	19	300	900	site3p19	1	0	0	0	0.222222222	0	0	0.111111111	0.111111111	0	0	0	0	0	0	0	0	0	0	0	0	0	0	0	0	0.222222222	0	0	0	1	1.204876207	0	0	0	4	1	3	0	0	0	0	0	0	0
2	3	20	0	900	site3p20	0.444444444	0	0	0	0	0	0	0	1.333333333	0.222222222	0	0	0	0	0	0	0	0	0	0	0	0	0	0	0	0.666666667	0	0	0	0.444444444	1.198849313	7	0	0	0	0	0	0	1	0	0	0	0	0
2	3	21	0	1200	site3p21	0	0	0	0	0	0	0	0.444444444	0	0	0	0	0	0	0	0	0	0	0	0	0	0	0	0	0	0	0	0	0	0	0	0	0	0	1	0	1	0	3	0	0	0	0	0
2	3	22	300	1200	site3p22	0	0	0	0	0	0	0	1.333333333	0	0	0	0	0	0	0	0	0	0	0	0	0	0	0	0	0	0	0	0	0	0	0	5	0	0	0	0	0	0	1	0	0	0	0	0
2	3	23	600	1200	site3p23	0	0	0	0	0	0	0	1.111111111	0	0	0	0	0	0	0	0	0	0	0	0	0	0	0	0	0	0	0	0	0	0	0	3	2	0	0	0	0	0	0	4	4	0	0	0
2	3	24	900	1200	site3p24	0.444444444	0	0	0	0	0	0	0	0	0	0	0	0	0	0	0	0	0	0	0	0	0	0	0	0	0.444444444	0	0	0	0.444444444	0.693147181	0	0	0	2	0	2	0	7	0	0	0	0	0
2	3	25	1200	1200	site3p25	0	0	0	0	0	0	0	0	0	0	0	0	0	0	0	0	0	0	0	0	0	0	0	0	0	0.888888889	0	0	0	0	0	0	0	0	0	0	0	0	17	4	4	0	0	0
2	4	1	0	0	site4p1	0	0	0	0	0	0	0	0	0	0	0	0	0	0	0	0	0	0	0	0	0	0	0	0	0	0	0	0	0	0	0	0	0	0	0	0	0	0	27	1	0	1	0	0
2	4	2	300	0	site4p2	0	0	0	0	0	0	0	0	0	0	0	0	0	0	0	0	0	0	0	0	0	0	0	0	0	0	0	0	0	0	0	0	0	0	0	0	0	0	175	1	0	1	0	0
2	4	3	600	0	site4p3	0.222222222	0.444444444	0	0	0	0	0	0	0.222222222	0	0	0	0	0	0	0	0	0	0	0	0	0	0	0	0	0	0	0	0	0.222222222	1.039720771	0	0	70	0	0	0	0	17	0	0	0	0	0
2	4	4	900	0	site4p4	0	0	0	0	0	0	0	0	0	0	0	0	0	0	0	0	0	0	0	0	0	0	0	0	0	0	0	0	0	0	0	0	0	0	8	0	0	8	7	17	0	17	0	0
2	4	5	1200	0	site4p5	0	0	0	0	0	0	0	0	0	0	0	0	0	0	0	0	0	0	0	0	0	0	0	0	0	0	0	0	0	0	0	1	0	0	0	0	0	0	27	1	0	1	0	0
2	4	6	1200	300	site4p6	0.666666667	0.222222222	0	0	0	0	0	0	0	0	0	0	0	0	0	0	0	0	0	0	0	0	0	0	0	0	0	0	0	0.666666667	0.562335145	0	3	0	0	0	0	0	0	0	0	0	0	0
2	4	7	900	300	site4p7	0.333333333	0	0	0	0	0	0	0	0.111111111	0.111111111	0	0	0	0	0	0	0	0	0	0	0	0	0	0	0	0	0	0	0	0.333333333	0.950270539	0	0	0	0	0	0	0	0	45	0	45	0	0
2	4	8	600	300	site4p8	0.222222222	0	0	0	0	0	0	0	0.111111111	0	0	0	0	0	0	0	0	0	0	0	0	0	0	0	0	0	0	0	0	0.222222222	0.636514168	0	0	0	3	0	3	0	2	17	0	17	0	0
2	4	9	300	300	site4p9	0.333333333	0	0	0	0	0	0	0	0.333333333	0	0	0	0	0	0	0	0	0	0	0	0	0	0	0	0	0	0	0	0	0.333333333	0.693147181	0	0	0	0	0	0	0	12	0	0	0	0	0
2	4	10	0	300	site4p10	0	0	0	0	0	0	0	0	0	0	0	0	0	0	0	0	0	0	0	0	0	0	0	0	0	0	0	0	0	0	0	0	0	0	0	0	0	0	0	12	0	12	0	0
2	4	11	0	600	site4p11	0.444444444	0.222222222	0	0	0	0	0	0	1.777777778	0	0	0	0	0	0	0	0	0	0	0	0	0	0	0	0	0	0	0	0	0.444444444	0.759547391	0	1	0	0	0	0	0	0	0	0	0	0	0
2	4	12	300	600	site4p12	0.111111111	0	0	0	0	0	0	0	0.666666667	0.111111111	0	0	0	0	0	0	0	0	0	0	0	0	0	0	0	0	0	0	0	0.111111111	0.73562194	0	0	0	0	0	0	0	0	17	0	17	0	0
2	4	13	600	600	site4p13	0	0	0	0	0	0	0	0	0.333333333	0	0	0	0	0	0	0	0	0	0	0	0	0	0	0	0	0	0	0	0	0	0	0	0	1	0	0	0	0	0	0	0	0	0	0
2	4	14	900	600	site4p14	0.111111111	0	0	0	0	0	0	0	0	0	0	0	0	0	0	0	0	0	0	0	0	0	0	0	0	0	0	0	0	0.111111111	0	0	0	0	0	0	0	0	12	12	0	12	0	0
2	4	15	1200	600	site4p15	0.444444444	0	0	0	0	0	0	0	0	0	0	0	0	0	0	0	0	0	0	0	0	0	0	0	0	0	0	0	0	0.444444444	0	0	17	0	0	0	0	0	2	1	0	1	0	0
2	4	16	1200	900	site4p16	0	0.222222222	0	0	0	0	0	0	0	0	0	0	0	0	0	0	0	0	0	0	0	0	0	0	0	0	0	0	0	0	0	0	7	0	0	0	0	0	0	0	0	0	0	0
2	4	17	900	900	site4p17	0.444444444	0	0	0	0	0	0	0	0.111111111	0.111111111	0	0	0	0	0	0	0	0	0	0	0	0	0	0	0	0	0	0	0	0.444444444	0.867563228	0	7	0	0	0	0	0	0	0	0	0	0	0
2	4	18	600	900	site4p18	0.222222222	0	0	0	0	0	0	0	0	0	0	0	0	0	0	0	0	0	0	0	0	0	0	0	0	0	0	0	0	0.222222222	0	0	17	0	0	0	0	0	2	2	0	2	0	0
2	4	19	300	900	site4p19	0.111111111	0.111111111	0	0	0	0	0	0	0	0	0.111111111	0	0	0	0	0	0	0	0	0	0	0	0	0	0	0	0	0	0	0.111111111	1.098612289	0	0	0	0	0	0	0	0	0	0	0	0	0
2	4	20	0	900	site4p20	0	0	0	0	0	0	0	0	0	0	0	0	0	0	0	0	0	0	0	0	0	0	0	0	0	0	0	0	0	0	0	0	0	0	0	0	0	0	0	55	0	55	0	0
2	4	21	0	1200	site4p21	0	0	0	0	0	0	0	0	0	0	0	0	0	0	0	0	0	0	0	0	0	0	0	0	0	0	0	0	0	0	0	0	0	0	3	0	0	3	0	40	0	40	0	0
2	4	22	300	1200	site4p22	0.444444444	0	0	0	0	0	0	0	0	0	0	0	0	0	0	0	0	0	0	0	0	0	0	0	0	0	0	0	0	0.444444444	0	0	0	0	0	0	0	0	1	0	0	0	0	0
2	4	23	600	1200	site4p23	0.222222222	0	0	0	0	0	0	0	0	0.222222222	0	0	0	0	0	0	0	0	0	0	0	0	0	0	0	0	0	0	0	0.222222222	0.693147181	0	0	0	0	0	0	0	1	1	0	1	0	0
2	4	24	900	1200	site4p24	0.444444444	0	0	0	0	0	0	0	0	0.222222222	0	0	0	0	0	0	0	0	0	0	0	0	0	0	0	0	0	0	0	0.444444444	0.636514168	0	7	0	0	0	0	0	0	0	0	0	0	0
2	4	25	1200	1200	site4p25	0	0	0	0	0	0	0	0	0	0	0	0	0	0	0	0	0	0	0	0	0	0	0	0	0	0	0	0	0	0	0	0	0	0	0	0	0	0	0	3	0	3	0	0
2	5	1	0	0	site5p1	0	0	0	0	0	0	0	0	0	0	0	0	0	0	0	0	0	0	0	0	0	0	0	0	0	0	0	0	0	0	0	0	0	0	3	0	3	0	1	0	0	0	0	0
2	5	2	300	0	site5p2	1.333333333	0	0	0	0	0	0	0	0	0	0	0	0	0	0	0	0	0	0	0	0	0	0	0	0	0	0	0	0	1.333333333	0	7	0	0	0	0	0	0	0	0	0	0	0	0
2	5	3	600	0	site5p3	0	0	0	0	0	0	0	0	0	0	0	0	0	0	0	0	0	0	0	0	0	0	0	0	0	0	0	0	0	0	0	17	0	0	2	0	2	0	0	0	0	0	0	0
2	5	4	900	0	site5p4	1.111111111	0	0	0	0	0	0	0	0	0	0	0	0	0	0	0	0	0	0	0	0	0	0	0	0	0	0	0	0	1.111111111	0	0	0	0	0	0	0	0	55	0	0	0	0	0
2	5	5	1200	0	site5p5	1.777777778	0	0	0	0	0	0	0	0	0	0	0	0	0	0	0	0	0	0	0	0	0	0	0	0	0	0	0	0	1.777777778	0	0	0	0	0	0	0	0	55	0	0	0	0	0
2	5	6	1200	300	site5p6	0.888888889	0	0	0	0	0	0	0	0	0	0	0	0	0	0	0	0	0	0	0	0	0	0	0	0	0	0	0	0	0.888888889	0	0	0	0	0	0	0	0	38	0	0	0	0	0
2	5	7	900	300	site5p7	0.444444444	0	0	0	0	0	0	0	0	0	0	0.333333333	0	0	0	0	0	0	0	0	0	0	0	0	0	0	0	0	0	0.444444444	0.682908105	0	0	0	0	0	0	0	9	0	0	0	0	0
2	5	8	600	300	site5p8	0.555555556	0	0	0	0	0	0	0	0	0	0	0	0	0	0	0	0	0	0	0	0	0	0	0	0	0	0	0	0	0.555555556	0	7	0	0	0	0	0	0	0	0	0	0	0	0
2	5	9	300	300	site5p9	0.666666667	0	0	0	0	0	0	0	0	0	0	0	0	0	0	0	0	0	0	0	0	0	0	0	0	0	0	0	0	0.666666667	0	3	0	12	0	0	0	0	58	0	0	0	0	0
2	5	10	0	300	site5p10	0	0	0	0	0	0	0	0	0	0	0	0	0	0	0	0	0	0	0	0	0	0	0	0	0	0	0	0	0	0	0	7	0	3	3	0	3	0	3	0	0	0	0	0
2	5	11	0	600	site5p11	1.111111111	0	0	0	0	0	0	0	0	0	0	0.222222222	0	0	0	0	0	0	0	0	0	0	0	0	0	0	0	0	0	1.111111111	0.450561209	3	0	2	0	0	0	0	48	0	0	0	0	0
2	5	12	300	600	site5p12	0.555555556	0	0	0	0	0	0	0	0	0	0	0	0	0	0	0	0	0	0	0	0	0	0	0	0	0	0	0	0	0.555555556	0	7	0	2	0	0	0	0	27	0	0	0	0	0
2	5	13	600	600	site5p13	0.666666667	0	0	0	0	0	0	0	0	0	0	0	0	0	0	0	0	0	0	0	0	0	0	0	0	0	0	0	0	0.666666667	0	0	0	20	0	0	0	0	36	0	0	0	0	0
2	5	14	900	600	site5p14	0.222222222	0	0	0	0	0	0	0	0.555555556	0	0	0	0	0	0	0	0	0	0	0	0	0	0	0	0	0	0	0	0	0.222222222	0.598269589	27	0	5	0	0	0	0	10	0	0	0	0	0
2	5	15	1200	600	site5p15	0	0	0	0	0	0	0	0	0	0	0	0.222222222	0	0	0	0	0	0	0	0	0	0	0	0	0	0	0	0	0	0	0	0	0	4	275	0	275	0	0	0	0	0	0	0
2	5	16	1200	900	site5p16	0.444444444	0	0	0	0	0	0	0	0	0	0	0	0	0	0	0	0	0	0	0	0	0	0	0	0	0	0	0	0	0.444444444	0	0	0	0	90	0	90	0	0	0	0	0	0	0
2	5	17	900	900	site5p17	0.222222222	0	0	0	0	0	0	0	0	0	0	0	0	0	0	0	0	0	0	0	0	0	0	0	0	0	0	0	0	0.222222222	0	0	0	4	0	0	0	0	37	0	0	0	0	0
2	5	18	600	900	site5p18	1.555555556	0	0	0	0	0	0	0	0.111111111	0	0	0.111111111	0	0	0	0	0	0	0	0	0	0	0	0	0	0	0	0	0	1.555555556	0.463413559	0	0	0	0	0	0	0	37	0	0	0	0	0
2	5	19	300	900	site5p19	1.444444444	0	0	0	0	0	0	0	0	0	0	0.222222222	0	0	0	0	0	0	0	0	0	0	0	0	0	0	0	0	0	1.444444444	0.392674467	7	0	3	0	0	0	0	0	0	0	0	0	0
2	5	20	0	900	site5p20	0.444444444	0	0	0	0	0	0	0	0	0	0	0.222222222	0	0	0	0	0	0	0	0	0	0	0	0	0	0	0	0	0	0.444444444	0.636514168	0	0	1	0	0	0	0	58	0	0	0	0	0
2	5	21	0	1200	site5p21	0.444444444	0	0	0	0	0	0	0	0	0	0	0	0	0	0	0	0	0	0	0	0	0	0	0	0	0	0	0	0	0.444444444	0	0	0	0	0	0	0	0	26	0	0	0	0	0
2	5	22	300	1200	site5p22	0.444444444	0	0	0	0	0	0	0	0.666666667	0	0	0	0	0	0	0	0	0	0	0	0	0	0	0	0	0	0	0	0	0.444444444	0.673011667	0	0	0	27	0	27	0	3	0	0	0	0	0
2	5	23	600	1200	site5p23	0.222222222	0	0	0	0	0	0	0	1.777777778	0	0	0	0	0	0	0	0	0	0	0	0	0	0	0	0	0	0	0	0	0.222222222	0.348832096	0	0	0	27	0	27	0	0	0	0	0	0	0
2	5	24	900	1200	site5p24	0.222222222	0	0	0	0	0	0	0	0.222222222	0	0	0.222222222	0	0	0	0	0	0	0	0	0	0	0	0	0	0	0	0	0	0.222222222	1.098612289	0	17	0	27	0	27	0	0	0	0	0	0	0
2	5	25	1200	1200	site5p25	1.777777778	0	0	0	0	0	0	0	0	0	0	0	0	0	0	0	0	0	0	0	0	0	0	0	0	0	0	0	0	1.777777778	0	7	0	0	17	0	17	0	2	0	0	0	0	0
2	6	1	0	0	site6p1	0	0	0	0	0	0	0	0	0	0	0	0	0	0	0	0	0	0	0	0	0	0	0	0	0	0	0	0	0	0	0	17	27	0	9	0	0	9	0	0	0	0	0	0
2	6	2	300	0	site6p2	0	0	0	0	0	0	0	0	0	0	0	0	0	0.444444444	0	0	0	0	0	0	0	0	0	0	0	0	0	0	0	0	0	0	0	0	0	0	0	0	0	1	1	0	0	0
2	6	3	600	0	site6p3	0	0	0	0	0	0	0	0	0	0	0	0	0	1.333333333	0	0	0	0	0	0	0	0	0	0	0	0	0	0	0	0	0	0	0	0	3	0	3	0	0	17	17	0	0	0
2	6	4	900	0	site6p4	0.444444444	0	0	0	0	0	0	0	0	0	0	0	0	2	0.222222222	0	0	0	0	0	0	0	0	0	0	0	0	0	0	0.666666667	0.721463687	0	0	0	0	0	0	0	0	6	6	0	0	0
2	6	5	1200	0	site6p5	0	0	0	0	0	0	0	0	0	0	0	0	0	1.333333333	0.444444444	0	0	0	0	0	0	0	0	0	0	0	0	0	0	0.444444444	0.562335145	7	0	0	0	0	0	0	0	17	17	0	0	0
2	6	6	1200	300	site6p6	0	0	0	0	0	0	0	0	0.222222222	0	0	0	0	0.222222222	0	0	0	0	0	0	0	0	0	0	0	0	0	0	0	0	0.693147181	35	0	0	0	0	0	0	0	1	1	0	0	0
2	6	7	900	300	site6p7	0.222222222	0	0	0	0	0	0	0	0	0	0	0	0	0.555555556	0	0	0	0	0	0	0	0	0	0	0	0	0	0	0	0.222222222	0.598269589	45	0	0	0	0	0	0	0	0	0	0	0	0
2	6	8	600	300	site6p8	1	0	0	0	0	0	0	0	0	0	0	0	0	0.555555556	0	0	0	0	0	0	0	0	0	0	0	0	0	0	0	1	0.651756561	7	0	0	0	0	0	0	0	1	1	0	0	0
2	6	9	300	300	site6p9	0.888888889	0	0	0	0	0	0	0	0	0	0	0	0	2.333333333	0	0	0	0	0	0	0	0	0	0	0	0	0	0	0	0.888888889	0.589002605	17	17	0	0	0	0	0	0	0	0	0	0	0
2	6	10	0	300	site6p10	0	0	0	0	0	0	0	0	0	0	0	0	0	1.777777778	0	0	0	0	0	0	0	0	0	0	0	0	0	0	0	0	0	7	45	0	0	0	0	0	0	0	0	0	0	0
2	6	11	0	600	site6p11	0	0	0	0	0	0	0	0	0	0	0	0	0	2.222222222	0	0	0	0	0	0	0	0	0	0	0	0	0	0	0	0	0	12	0	0	0	0	0	0	0	4	4	0	0	0
2	6	12	300	600	site6p12	0	0	0	0	0	0	0	0	0	0	0	0	0	1.888888889	0	0	0	0	0	0	0	0	0	0	0	0	0	0	0	0	0	0	0	0	0	0	0	0	0	0	0	0	0	0
2	6	13	600	600	site6p13	0	0	0	0	0	0	0	0	0.111111111	0	0	0	0	1.555555556	0	0	0	0	0	0	0	0	0	0	0	0	0	0	0	0	0.244930027	0	0	11	0	0	0	0	0	1	0	1	0	0
2	6	14	900	600	site6p14	0.222222222	0	0	0	0	0	0	0	0	0	0	0	0	1.666666667	0	0	0	0	0	0	0	0	0	0	0	0	0	0	0	0.222222222	0.362210557	0	0	0	0	0	0	0	0	17	17	0	0	0
2	6	15	1200	600	site6p15	0	0	0	0	0	0	0	0	0	0	0	0	0	2.444444444	0	0	0	0	0	0	0	0	0	0	0	0	0	0	0	0	0	3	0	0	0	0	0	0	0	35	35	0	0	0
2	6	16	1200	900	site6p16	0.222222222	0	0	0	0	0	0	0	0.666666667	0	0	0	0	0	0.888888889	0	0	0	0	0	0	0	0	0	0	0	0	0	0	1.111111111	0.974314753	7	0	0	0	0	0	0	0	17	17	0	0	0
2	6	17	900	900	site6p17	0.666666667	0	0	0	0	0	0	0	0	0	0	0	0	1.444444444	0	0	0	0	0	0	0	0	0	0	0	0	0.111111111	0	0	0.666666667	0.79098735	0	0	0	0	0	0	0	0	45	45	0	0	0
2	6	18	600	900	site6p18	0.555555556	0	0	0	0	0	0	0	0	0	0	0	0	1.888888889	0	0	0	0	0	0	0	0	0	0	0	0	0	0	0	0.555555556	0.535959889	0	0	0	0	0	0	0	0	17	17	0	0	0
2	6	19	300	900	site6p19	0	0	0	0	0	0	0	0	0.333333333	0	0	0	0	1.777777778	0	0	0	0	0	0	0	0	0	0	0	0	0.111111111	0	0	0	0.612869452	3	0	0	1	0	1	0	0	0	0	0	0	0
2	6	20	0	900	site6p20	0.666666667	0	0	0	0	0	0	0	0.222222222	0	0	0	0	3.111111111	0	0	0	0	0	0	0	0	0	0	0	0	0	0	0	0.666666667	0.654669565	2	0	0	0	0	0	0	0	7	0	7	0	0
2	6	21	0	1200	site6p21	0.888888889	0	0	0	0	0	0	0	0	0	0	0	0	0.888888889	0	0	0	0	0	0	0	0	0	0	0	0	0	0	0	0.888888889	0.693147181	3	0	0	2	2	0	0	24	3	3	0	0	0
2	6	22	300	1200	site6p22	0.222222222	0	0	0	0	0	0	0	0	0	0	0	0	2	0	0	0	0	0	0	0	0	0	0	0	0	0	0	0	0.222222222	0.325082973	1	0	0	55	55	0	0	0	0	0	0	0	0
2	6	23	600	1200	site6p23	0	0	0	0	0	0	0	0	0	0	0	0	0	1.777777778	0	0	0	0	0	0	0	0	0	0	0	0	0	0	0	0	0	0	0	0	4	3	1	0	0	0	0	0	0	0
2	6	24	900	1200	site6p24	0.444444444	0	0	0	0	0	0	0	0	0	0	0	0	1.333333333	0	0	0	0	0	0	0	0	0	0	0	0	0	0	0	0.444444444	0.562335145	7	0	0	0	0	0	0	0	1	1	0	0	0
2	6	25	1200	1200	site6p25	0	0	0	0	0	0	0	0	0	0	0	0	0	1.333333333	0	0	0	0	0	0	0	0	0	0	0	0	0.444444444	0	0	0	0.562335145	0	1	0	0	0	0	0	0	0	0	0	0	0
2	7	1	0	0	site7p1	0.444444444	0	0	0	0	0	0	0	0	0	0.444444444	0	0	0	0	0	0	0	0	0	0	0	0	0	0	0	0	0	0	0.444444444	0.693147181	5	0	0	0	0	0	0	17	12	12	0	0	0
2	7	2	300	0	site7p2	0	0	0	0	0	0	0	0	0	0	0	0	0	0	0	0	0	0	0	0	0	0	0	0	0	0	0	0	0	0	0	0	0	0	1	1	0	0	0	12	12	0	0	0
2	7	3	600	0	site7p3	0.666666667	0	0	0	0	0	0	0	0	0	0.222222222	0	0	0	0	0	0	0	0	0	0	0	0	0	0	0	0	0	0	0.666666667	0.562335145	7	0	0	0	0	0	0	0	7	7	0	0	0
2	7	4	900	0	site7p4	0.444444444	0	0	0	0	0	0	0	0	0	0.222222222	0	0	0	0	0	0	0	0	0	0	0	0	0	0	0	0	0	0	0.444444444	0.636514168	0	0	0	0	0	0	0	42	0	0	0	0	0
2	7	5	1200	0	site7p5	0	0	0	0	0	0	0	0	0	0	0	0	0	0	0	0	0	0	0	0	0	0	0	0	0	0	0	0	0	0	0	25	0	0	0	0	0	0	0	0	0	0	0	0
2	7	6	1200	300	site7p6	0.222222222	0	0	0	0	0	0	0	0	0	0.222222222	0	0	0	0	0	0	0	0	0	0	0	0	0	0	0	0	0	0	0.222222222	0.693147181	0	0	0	0	0	0	0	137	0	0	0	0	0
2	7	7	900	300	site7p7	0.222222222	0	0	0	0	0	0	0	0	0	0.111111111	0	0	0	0	0	0	0	0	0	0	0	0	0	0	0	0	0	0	0.222222222	0.636514168	0	0	0	0	0	0	0	125	0	0	0	0	0
2	7	8	600	300	site7p8	0.555555556	0	0	0	0	0	0	0	0	0	0.111111111	0	0	0	0	0	0	0	0	0	0	0	0	0	0	0	0	0	0	0.555555556	0.450561209	0	0	0	0	0	0	0	127	0	0	0	0	0
2	7	9	300	300	site7p9	0.111111111	0	0	0	0	0	0	0	0.222222222	0	0.111111111	0	0	0	0	0	0	0	0	0	0	0	0	0	0	0	0	0	0	0.111111111	1.039720771	7	0	0	0	0	0	0	7	5	5	0	0	0
2	7	10	0	300	site7p10	0	0	0	0	0	0	0	0	0	0	0	0	0	0	0	0	0	0	0	0	0	0	0	0	0	0	0	0	0	0	0	7	0	0	0	0	0	0	0	17	17	0	0	0
2	7	11	0	600	site7p11	0	0	0	0	0	0	0	0	0	0	0.222222222	0	0	0	0	0	0	0	0	0	0	0	0	0	0	0	0	0	0	0	0	0	0	0	0	0	0	0	90	12	12	0	0	0
2	7	12	300	600	site7p12	0.555555556	0	0	0	0	0	0	0	0.111111111	0	0.111111111	0	0	0.444444444	0	0	0	0	0	0	0	0	0	0	0	0	0	0	0	0.555555556	1.162225545	7	0	0	0	0	0	0	7	0	0	0	0	0
2	7	13	600	600	site7p13	0.222222222	0	0	0	0	0	0	0	0	0	0	0	0	0	0	0	0	0	0	0	0	0	0	0	0	0	0	0	0	0.222222222	0	0	0	0	0	0	0	0	7	7	7	0	0	0
2	7	14	900	600	site7p14	0	0	0	0	0	0	0	0	0.111111111	0	0.111111111	0	0	0	0	0	0	0	0	0	0	0	0	0	0	0	0	0	0	0	0.693147181	7	0	0	1	1	0	0	0	1	1	0	0	0
2	7	15	1200	600	site7p15	0.222222222	0	0	0	0	0	0	0	1.555555556	0	0.222222222	0	0	0	0	0	0	0	0	0	0	0	0	0	0	0	0	0	0	0.222222222	0.683738906	0	0	0	0	0	0	0	182	0	0	0	0	0
2	7	16	1200	900	site7p16	0	0	0	0	0	0	0	0	0	0	0.222222222	0	0	0	0	0	0	0	0	0	0	0	0	0	0	0	0	0	0	0	0	0	0	0	0	0	0	0	132	0	0	0	0	0
2	7	17	900	900	site7p17	0.111111111	0	0	0	0	0	0	0	0.111111111	0	0.222222222	0	0	0	0	0	0	0	0	0	0	0	0	0	0	0	0	0	0	0.111111111	1.039720771	0	0	0	0	0	0	0	257	0	0	0	0	0
2	7	18	600	900	site7p18	0	0	0	0	0	0	0	0	0.111111111	0	0.111111111	0	0	0	0	0	0	0	0	0	0	0	0	0	0	0	0	0	0	0	0.693147181	3	0	0	0	0	0	0	0	7	7	0	0	0
2	7	19	300	900	site7p19	0.444444444	0	0	0	0	0	0	0	0.444444444	0	0	0	0	0	0	0	0	0	0	0	0	0	0	0	0	0	0	0	0	0.444444444	0.693147181	0	17	0	0	0	0	0	0	7	7	0	0	0
2	7	20	0	900	site7p20	0	0	0	0	0	0	0	0	0	0	0.222222222	0	0	0	0	0	0	0	0	0	0	0	0	0	0	0	0	0	0	0	0	0	0	0	0	0	0	0	25	0	0	0	0	0
2	7	21	0	1200	site7p21	0	0	0	0	0	0	0	0	0	0	0	0	0	0	0	0	0	0	0	0	0	0	0	0	0	0	0	0	0	0	0	0	7	0	0	0	0	0	0	7	7	0	0	0
2	7	22	300	1200	site7p22	0	0	0	0	0	0	0	0	0	0	0	0	0	0	0	0	0	0	0	0	0	0	0	0	0	0	0	0	0	0	0	7	0	0	0	0	0	0	0	7	7	0	0	0
2	7	23	600	1200	site7p23	0.222222222	0	0	0	0	0	0	0	0.666666667	0	0	0	0	0	0	0	0	0	0	0	0	0	0	0	0	0	0	0	0	0.222222222	0.562335145	0	0	0	0	0	0	0	7	2	2	0	0	0
2	7	24	900	1200	site7p24	0	0	0	0	0	0	0	0	0	0	0	0	0	0	0	0.222222222	0	0	0	0	0	0	0	0	0	0	0	0	0	0	0	0	0	0	0	0	0	0	132	0	0	0	0	0
2	7	25	1200	1200	site7p25	0.444444444	0	0	0	0	0	0	0	0.888888889	0	0	0	0	0	0	0	0	0	0	0	0	0	0	0	0	0	0	0	0	0.444444444	0.636514168	0	0	0	0	0	0	0	62	17	17	0	0	0
2	8	1	0	0	site8p1	0	0	0	0	0	0	0	0	0	0	0.444444444	0	0	0	0	0	0	0	0	0	0	0	0	0	0	0	0	0	0	0	0	0	0	0	0	0	0	0	0	0	0	0	0	0
2	8	2	300	0	site8p2	0	0	0	0	0	0	0	0	0	0	0.444444444	0	0	0	0	0	0	0	0	0	0	0	0	0	0	0	0	0	0	0	0	0	0	0	3	0	3	0	0	0	0	0	0	0
2	8	3	600	0	site8p3	0	0	0	0	0	0	0	0	0	0	0.222222222	0	0	0	0	0	0	0	0	0	0	0	0	0	0	0	0	0	0	0	0	0	0	0	2	0	2	0	0	0	0	0	0	0
2	8	4	900	0	site8p4	0	0	0	0	0	0	0	0	0	0	0.222222222	0	0	0	0	0	0	0	0	0	0	0	0	0	0	0	0	0	0	0	0	0	0	0	12	0	12	0	0	0	0	0	0	0
2	8	5	1200	0	site8p5	1.333333333	0	0	0	0	0	0	0	0	0	0	0	0	0	0	0	0	0	0	0	0	0	0	0	0	0	0	0	0	1.333333333	0	0	0	0	2	0	2	0	7	0	0	0	0	0
2	8	6	1200	300	site8p6	0.666666667	0	0	0	0	0	0	0	0	0	0.222222222	0	0	0	0	0	0	0	0	0	0	0	0	0	0	0	0	0	0	0.666666667	0.562335145	0	0	0	1	0	1	0	0	0	0	0	0	0
2	8	7	900	300	site8p7	0.222222222	0	0	0	0	0	0	0	0	0	0	0	0	0	0	0	0.111111111	0	0	0	0	0	0	0	0	0	0	0	0	0.222222222	0.636514168	1	0	0	1	0	1	0	0	1	1	0	0	0
2	8	8	600	300	site8p8	0	0	0	0	0	0	0	0	0	0	0.111111111	0	0	0	0	0	0	0	0	0	0	0	0	0	0	0	0	0	0	0	0	0	0	0	0	0	0	0	0	0	0	0	0	0
2	8	9	300	300	site8p9	0	0	0	0	0	0	0	0	0	0	0	0	0	0	0	0	0	0	0	0	0	0	0	0	0	0	0	0	0	0	0	0	0	0	7	0	7	0	7	0	0	0	0	0
2	8	10	0	300	site8p10	1.111111111	0	0	0	0	0	0	0	0	0	0.222222222	0	0	0	0	0	0	0	0	0	0	0	0	0	0	0	0	0	0	1.111111111	0.450561209	0	0	0	7	0	7	0	0	0	0	0	0	0
2	8	11	0	600	site8p11	0	0	0	0	0	0	0	0	0	0	0	0	0	0	0	0	0	0	0	0	0	0	0	0	0	0	0	0	0	0	0	0	0	0	7	0	7	0	0	2	2	0	0	0
2	8	12	300	600	site8p12	0.111111111	0	0	0	0	0	0	0	0	0	0.111111111	0	0	0	0	0	0	0	0	0	0	0	0	0	0	0	0	0	0	0.111111111	0.693147181	0	0	0	3	0	3	0	0	0	0	0	0	0
2	8	13	600	600	site8p13	0.333333333	0	0	0	0	0	0	0	0	0	0.111111111	0	0	0	0	0	0	0	0	0	0	0	0	0	0	0	0	0	0	0.333333333	0.562335145	0	0	0	4	0	4	0	0	0	0	0	0	0
2	8	14	900	600	site8p14	0.666666667	0	0	0	0	0	0	0	0	0	0.222222222	0	0	0	0	0	0	0	0	0	0	0	0	0	0	0	0	0	0	0.666666667	0.562335145	0	0	0	7	0	7	0	0	0	0	0	0	0
2	8	15	1200	600	site8p15	0	0	0	0	0	0	0	0	0	0	0	0	0	0	0	0	0	0	0	0	0	0	0	0	0	0	0	0	0	0	0	0	0	0	1	0	1	0	0	0	0	0	0	0
2	8	16	1200	900	site8p16	0	0	0	0	0	0	0	0	0	0	0	0	0	0	0	0	0	0	0	0	0	0	0	0	0	0	0	0	0	0	0	0	0	0	7	0	7	0	0	1	1	0	0	0
2	8	17	900	900	site8p17	0.333333333	0	0	0	0	0	0	0	0.222222222	0	0.111111111	0	0	0	0	0	0	0	0	0	0	0	0	0	0	0	0	0	0	0.333333333	1.011404265	0	0	0	2	0	2	0	0	0	0	0	0	0
2	8	18	600	900	site8p18	0.666666667	0	0	0	0	0	0	0	0	0	0.111111111	0	0	0	0	0	0	0	0	0	0	0	0	0	0	0	0	0	0	0.666666667	0.410116318	0	0	0	3	0	3	0	0	0	0	0	0	0
2	8	19	300	900	site8p19	0.222222222	0	0	0	0	0	0	0	0	0	0.333333333	0	0	0	0	0	0	0	0	0	0	0	0	0	0	0	0	0	0	0.222222222	0.673011667	0	0	0	7	0	7	0	0	7	7	0	0	0
2	8	20	0	900	site8p20	1.555555556	0	0	0	0	0	0	0	0	0	0	0	0	0	0	0	0	0	0	0	0	0	0	0	0	0	0	0	0	1.555555556	0	0	0	0	3	2	1	0	0	7	7	0	0	0
2	8	21	0	1200	site8p21	0.444444444	0	0	0	0	0	0	0	0	0	0	0	0	0	0	0	0	0	0	0	0	0	0	0	0	0	0	0	0	0.444444444	0	0	0	0	10	7	3	0	0	0	0	0	0	0
2	8	22	300	1200	site8p22	0.444444444	0	0	0	0	0	0	0	0	0	0	0	0	0	0	0	0	0	0	0	0	0	0	0	0	0	0	0	0	0.444444444	0	0	0	0	0	0	0	0	0	0	0	0	0	0
2	8	23	600	1200	site8p23	0.222222222	0	0	0	0	0	0	0	0	0	0.222222222	0	0	0	0	0	0	0	0	0	0	0	0	0	0	0	0	0	0	0.222222222	0.693147181	0	0	0	2	0	2	0	2	1	1	0	0	0
2	8	24	900	1200	site8p24	0.222222222	0	0	0	0	0	0	0	0	0	0.222222222	0	0	0	0	0	0	0	0	0	0	0	0	0	0	0	0	0	0	0.222222222	0.693147181	0	0	0	3	0	3	0	0	0	0	0	0	0
2	8	25	1200	1200	site8p25	0	0	0	0	0	0	0	0	0	0	0	0	0	0	0	0	0	0.444444444	0	0	0	0	0	0	0	0	0	0	0	0	0	0	0	0	0	0	0	0	0	0	0	0	0	0
2	9	1	0	0	site9p1	0	0	0	0	0	0	0	0	0	0	0	0	0	0	0	0	0	0	0	0	0	0	0	0	0	0	0	0	0	0	0	1	0	0	3	3	0	0	0	2	1	1	0	0
2	9	2	300	0	site9p2	0.444444444	0.888888889	0	0	0	0	0	0	0	0	0	0	0	0	0	0	0	0	0	0	0	0	0	0	0	0	0	0	0	0.444444444	0.636514168	17	0	0	1	1	0	0	0	0	0	0	0	0
2	9	3	600	0	site9p3	0	0	0	0	0	0	0	0	0	0	0	0	0	0.666666667	0	0	0	0	0	0	0	0	0	0	0	0	0	0	0	0	0	0	0	0	5	5	0	0	35	1	0	1	0	0
2	9	4	900	0	site9p4	0	0.666666667	0	0	0	0	0	0	0	0	0.222222222	0	0	0	0	0	0	0	0	0	0	0	0	0	0	0	0	0	0	0	0.562335145	2	0	0	0	0	0	0	0	0	0	0	0	0
2	9	5	1200	0	site9p5	0	0	0	0	0	0	0	0	0	0	0.444444444	0	0	0	0	0	0	0	0	0	0	0	0	0	0	0	0	0	0	0	0	0	0	0	0	0	0	0	2	0	0	0	0	0
2	9	6	1200	300	site9p6	0.666666667	0	0	0	0	0	0	0	0	0	0	0	0	0	0	0	0	0	0	0	0	0	0	0	0	0	0	0	0	0.666666667	0	12	0	0	7	0	7	0	0	0	0	0	0	0
2	9	7	900	300	site9p7	0.333333333	1.777777778	0	0	0	0	0	0	0.444444444	0	0.111111111	0	0	0	0	0	0	0.222222222	0	0	0	0	0	0	0	0	0	0	0	0.333333333	1.158530068	45	1	0	2	0	2	0	0	0	0	0	0	0
2	9	8	600	300	site9p8	0.222222222	3.222222222	0	0	0	0	0	0	0	0	0.222222222	0	0	0.111111111	0	0	0	0	0.111111111	0	0	0	0	0	0	0	0	0	0	0.222222222	0.686086125	2	0	0	0	0	0	0	0	2	0	2	0	0
2	9	9	300	300	site9p9	0.333333333	0	0	0	0	0	0	0	0	0	0.111111111	0	0	0	0	0	0	0	0	0	0	0	0	0	0	0	0	0	0	0.333333333	0.562335145	7	0	0	0	0	0	0	2	0	0	0	0	0
2	9	10	0	300	site9p10	0.222222222	2.444444444	0	0	0	0	0	0	0	0	0	0	0	0	0	0	0	0	0	0	0	0	0	0	0	0	0	0	0	0.222222222	0.286835983	55	0	0	0	0	0	0	0	0	0	0	0	0
2	9	11	0	600	site9p11	0	0	0	0	0	0	0	0	0	0	0.222222222	0	0	0	0	0	0	0	0	0	0	0	0	0	0	0	0	0	0	0	0	0	0	0	0	0	0	0	13	12	0	0	12	0
2	9	12	300	600	site9p12	0	2	0	0	0	0	0	0	0.222222222	0	0.111111111	0	0	0	0	0	0	0	0	0	0	0	0	0	0	0	0	0	0	0	0.501046914	0	0	100	0	0	0	0	55	4	0	0	0	4
2	9	13	600	600	site9p13	0.111111111	0	0	0	0	0	0	0	0	0	0	0	0	0	0	0	0	0	0	0	0	0	0	0	0	0	0	0	0	0.111111111	0	0	0	5	0	0	0	0	90	7	0	0	0	7
2	9	14	900	600	site9p14	0.222222222	0.111111111	0	0	0	0	0	0	0	0	0	0	0	0	0	0	0	0	0	0	0	0	0	0	0	0	0	0	0	0.222222222	0.636514168	0	0	1	0	0	0	0	7	0	0	0	0	0
2	9	15	1200	600	site9p15	0.444444444	0	0	0	0	0	0	0	0	0	0	0	0	0	0	0	0.222222222	0	0	0	0	0	0	0	0	0	0	0	0	0.444444444	0.636514168	0	0	80	7	0	7	0	0	0	0	0	0	0
2	9	16	1200	900	site9p16	0.222222222	1.777777778	0	0	0	0	0	0	0	0	0	0	0	0	0	0	0	0	0	0	0	0	0	0	0	0	0	0	0	0.222222222	0.348832096	0	0	9	0	0	0	0	0	55	0	0	0	55
2	9	17	900	900	site9p17	0	0.888888889	0	0	0	0	0	0	0	0	0	0	0	0	0	0	0	0	0	0	0	0	0	0	0	0	0	0	0	0	0	0	0	12	0	0	0	0	2	7	0	0	0	7
2	9	18	600	900	site9p18	0.111111111	0	0	0	0	0	0	0	0	0	0	0	0	0.222222222	0	0	0	0	0	0	0	0	0	0	0	0	0	0	0	0.111111111	0.636514168	2	7	23	0	0	0	0	92	0	0	0	0	0
2	9	19	300	900	site9p19	0	0	0	0	0	0	0	0	0	0	0.111111111	0	0	0.333333333	0	0	0	0	0	0	0	0	0	0	0	0	0	0	0	0	0.562335145	0	0	0	0	0	0	0	125	19	0	0	19	0
2	9	20	0	900	site9p20	0.222222222	0.222222222	0	0	0	0	0	0	0	0	0	0	0	0.222222222	0	0	0	0	0	0	0	0	0	0	0	0	0	0	0	0.222222222	1.098612289	0	0	0	0	0	0	0	0	3	0	0	0	3
2	9	21	0	1200	site9p21	0	0	0	0	0	0	0	0	0	0	0	0	0	0	0	0	0	0	0	0	0	0	0	0	0	0	0	0	0	0	0	0	0	0	0	0	0	0	7	0	0	0	0	0
2	9	22	300	1200	site9p22	0	0	0.222222222	0	0	0	0	0	0	0	0	0	0	0.222222222	0	0	0	0	0	0	0	0	0	0	0	0	0	0	0	0	0.693147181	0	0	0	0	0	0	0	19	0	0	0	0	0
2	9	23	600	1200	site9p23	0	0	0	0	0	0	0	0	0	0	0	0	0	0	0	0	0	0	0	0	0	0	0	0	0	0	0	0	0	0	0	0	0	88	0	0	0	0	0	0	0	0	0	0
2	9	24	900	1200	site9p24	0.666666667	1.333333333	0	0	0	0	0	0	0	0	0	0	0	0.444444444	0	0	0	0	0	0	0	0	0	0	0	0	0	0	0	0.666666667	0.994923633	0	0	0	0	0	0	0	45	0	0	0	0	0
2	9	25	1200	1200	site9p25	0	0.888888889	0	0	0	0	0	0	0	0	0	0	0	0	0	0	0	0	0	0	0	0	0	0	0	0	0	0	0	0	0	0	0	0	0	0	0	0	0	90	0	0	0	90
2	10	1	0	0	site10p1	2.222222222	0	0	0	0	0	0	0	0	0	0	0	0	0	0	0	0	0	0	0	0.444444444	0	0	0	0	0	0	0	0	2.222222222	0.450561209	1	0	0	1	0	1	0	1	1	1	0	0	0
2	10	2	300	0	site10p2	0.444444444	0	0	0	0	0	0	0	0	0	0	0	0	0.222222222	0	0	0	0	0	0	0.222222222	0	0	0	0	0	0	0	0	0.444444444	1.039720771	7	0	0	0	0	0	0	0	1	1	0	0	0
2	10	3	600	0	site10p3	1.111111111	0	0	0	0	0	0	0	0.222222222	0	0	0	0	0	0	0	0	0	0	0	0	0	0	0	0	0	0	0	0	1.111111111	0.450561209	0	0	0	0	0	0	0	0	3	3	0	0	0
2	10	4	900	0	site10p4	0	0	0	0	0.444444444	0	0	0	1.333333333	0	0	0	0	0.888888889	0	0	0	0	0	0	0	0	0	0	0	0	0	0	0	0	1.011404265	7	7	0	0	0	0	0	0	7	7	0	0	0
2	10	5	1200	0	site10p5	1.777777778	0	0	0	0.444444444	0	0	0	0	0	0	0.444444444	0	0	0	0	0	0	0	0	0	0	0	0	0	0	0	0	0	1.777777778	0.867563228	0	0	0	2	0	2	0	17	1	1	0	0	0
2	10	6	1200	300	site10p6	0	0	0	0	0	0	0	0	0.888888889	0	0	0	0	2.444444444	0	0	0	0	0	0	0.222222222	0	0	0	0	0	0	0	0	0	0.777462132	7	0	0	0	0	0	0	0	12	12	0	0	0
2	10	7	900	300	site10p7	0.111111111	0	0	0	0	0	0	0	0	0	0	0	0	1.666666667	0	0	0	0	0	0	0	0	0	0	0	0	0	0	0	0.111111111	0.233791659	0	0	0	1	0	1	0	0	1	1	0	0	0
2	10	8	600	300	site10p8	0	0	0	0	0	0	0	0	0.555555556	0	0	0	0	1.888888889	0	0	0	0	0	0	0	0	0	0	0	0	0	0	0	0	0.535959889	12	0	23	1	0	1	0	0	1	1	0	0	0
2	10	9	300	300	site10p9	0	0	0	0	0.111111111	0	0	0	1.666666667	0	0	0.111111111	0	0.555555556	0	0	0	0	0	0	0.333333333	0	0	0	0	0	0	0	0	0	1.140324647	0	0	0	17	0	17	0	0	1	0	1	0	0
2	10	10	0	300	site10p10	0	0	0	0	0.222222222	0	0	0	0	0	0	0.222222222	0	1.111111111	0	0	0	0	0	0	0	0	0	0	0	0	0	0	0	0	0.79631164	12	0	0	0	0	0	0	0	0	0	0	0	0
2	10	11	0	600	site10p11	2	0	0	0	0	0	0	0	0.666666667	0	0	1.111111111	0	1.111111111	0	0	0	0	0	0	0	0	0	0	0	0	0	0	0	2	1.310804399	1	0	0	2	0	2	0	0	7	7	0	0	0
2	10	12	300	600	site10p12	0	0	0	0	0	0	0	0	0.333333333	0	0	0.222222222	0	1.555555556	0	0	0	0	0	0	0	0	0	0	0	0	0	0	0	0	0.753442461	0	0	0	1	0	1	0	0	3	0	3	0	0
2	10	13	600	600	site10p13	0.444444444	0	0.111111111	0	0	0	0	0	0.666666667	0	0	0.111111111	0	1.333333333	0	0	0	0	0	0	0	0	0	0	0	0	0	3.777777778	0	0.444444444	1.198186599	7	0	0	2	0	2	0	0	0	0	0	0	0
2	10	14	900	600	site10p14	0.888888889	0	0	0	0	0	0	0	0.666666667	0	0	0.111111111	0.111111111	0.777777778	0	0.111111111	0	0	0	0	0.111111111	0	0	0	0	0	0	0	0	0.888888889	1.578577417	7	0	0	12	0	12	0	0	0	0	0	0	0
2	10	15	1200	600	site10p15	0.444444444	0	0	0	0	0	0	0	0	0	0	0	0	2.222222222	0	0	0	0	0	0	0	0	0	0	0	0	0	0	0	0.444444444	0.450561209	0	0	0	7	7	0	0	0	4	3	1	0	0
2	10	16	1200	900	site10p16	0	0	0	0	0	0	0	0	0	0	0	0.444444444	0	0.222222222	0	0	0	0	0	0	0.222222222	0	0	0	0	0	0	0	0	0	1.039720771	7	0	0	1	1	0	0	0	5	5	0	0	0
2	10	17	900	900	site10p17	0.111111111	0	0	0	0.222222222	0	0	0	0.111111111	0	0	0.333333333	0	1.111111111	0	0	0	0	0	0	0	0	0	0	0	0	0	0	0	0.111111111	1.203332041	7	0	0	0	0	0	0	0	3	2	1	0	0
2	10	18	600	900	site10p18	0.333333333	0	0	0	0	0	0	0	0.555555556	0	0	0	0.111111111	2.444444444	0	0.111111111	0	0	0	0	0	0	0	0	0	0	0	0.444444444	0	0.333333333	1.225431776	0	0	0	0	0	0	0	45	2	1	1	0	0
2	10	19	300	900	site10p19	0.444444444	0	0	0	0	0	0	0	0.444444444	0	0	0.333333333	0	0.111111111	0	0	0	0	0	0	0.111111111	0	0	0	0	0	0	0	0	0.444444444	1.458319222	6	0	0	0	0	0	0	0	0	0	0	0	0
2	10	20	0	900	site10p20	0.444444444	0	0	0	0.222222222	0	0	0	0.222222222	0	0	0	0	0	0	0	0	0	0	0	0	0	0	0	0	0	0	0	0	0.444444444	1.039720771	0	40	0	0	0	0	0	0	3	0	3	0	0
2	10	21	0	1200	site10p21	0.888888889	0	0	0	0	0	0	0	0	0	0	4	0	0	0	0	0	0	0	0	0	0	0	0	0	0	0	0	0	0.888888889	0.474139313	0	0	0	2	0	2	0	0	7	2	5	0	0
2	10	22	300	1200	site10p22	0	0	0	0	0	0	0	0	0	0	0	0.666666667	0	2	0	0	0	0	0	0	0	0	0	0	0	0	0	0	0	0	0.562335145	0	0	0	0	0	0	0	17	2	1	1	0	0
2	10	23	600	1200	site10p23	0	0	0	0	0	0	0	0	0.222222222	0	0	1.333333333	0	0.444444444	0	0	0	0	0	0	0	0	0	0	0	0	0	0	0	0	0.848685558	2	0	0	0	0	0	0	0	7	7	0	0	0
2	10	24	900	1200	site10p24	0.666666667	0	0	0	0	0	0	0	1.777777778	0	0	0	0	0.666666667	0	0	0	0	0	0	0	0	0	0	0	0	0	0	0	0.666666667	0.979971182	0	0	0	0	0	0	0	4	7	7	0	0	0
2	10	25	1200	1200	site10p25	0	0	0	0	0	0	0	0	0.444444444	0	0	2.222222222	0	2.666666667	0	0	0	0	0	0	0	0	0	0	0	0	0	0	0	0	0.918427785	5	0	0	2	0	2	0	0	12	12	0	0	0
2	11	1	0	0	site11p1	0.444444444	0	0	0	0	0	0	0	0	0	0	0	0	0	0	0	0	0	0	0	0	0	0	0	0	0	0	0	0	0.444444444	0	0	0	0	0	0	0	0	0	0	0	0	0	0
2	11	2	300	0	site11p2	0	0	0	0	0	0	0	0	0	0	0	0	0	0	0	0	0	0	0	0	0	0	0	0	0	0	0	0	0	0	0	0	0	0	0	0	0	0	26	0	0	0	0	0
2	11	3	600	0	site11p3	0.666666667	0	0	0	0	0	0	0	0	0	0	0	0	0	0	0	0	0	0	0	0	0	0	0	0	0	0	0	0	0.666666667	0	0	0	0	0	0	0	0	3	1	0	1	0	0
2	11	4	900	0	site11p4	0.444444444	0	0	0	0	0	0	0	0.666666667	0	0	0	0	0	0	0	0	0	0	0	0.222222222	0	0	0	0	0	0	0	0	0.444444444	1.011404265	0	0	0	0	0	0	0	0	1	1	0	0	0
2	11	5	1200	0	site11p5	0	0	0	0	0	0	0	0	0	0	0	0	0	0	0	0	0	0	0	0	0	0	0	0	0	0	0	0	0.444444444	0	0	0	0	0	0	0	0	0	0	0	0	0	0	0
2	11	6	1200	300	site11p6	0.666666667	0	0	0	0	0	0	0	0	0	0	0	0	0	0	0	0	0	0	0	0.444444444	0	0	0	0	0	0	0	0	0.666666667	0.673011667	0	0	0	0	0	0	0	3	0	0	0	0	0
2	11	7	900	300	site11p7	0.666666667	0	0	0	0	0	0	0	0.444444444	0	0	0	0	0	0	0	0	0	0	0	0.111111111	0	0	0	0	0	0	0	0	0.666666667	0.916464886	0	0	0	0	0	0	0	0	0	0	0	0	0
2	11	8	600	300	site11p8	0.666666667	0	0	0	0	0	0	0	0.222222222	0	0.111111111	0	0	0	0	0	0	0	0	0	0	0	0	0	0	0	0	0	0	0.666666667	0.848685558	0	5	0	0	0	0	0	0	0	0	0	0	0
2	11	9	300	300	site11p9	0.444444444	0	0	0	0	0	0	0	0.333333333	0	0.111111111	0	0	0	0	0	0	0	0	0	0	0	0	0	0	0	0	0	0	0.444444444	0.974314753	0	0	0	0	0	0	0	0	0	0	0	0	0
2	11	10	0	300	site11p10	2.222222222	0	0	0	0	0	0	0	0.222222222	0	0	0	0	0	0	0	0	0	0	0	0.222222222	0	0	0	0	0	0	0	0	2.222222222	0.566085739	0	0	0	0	0	0	0	0	0	0	0	0	0
2	11	11	0	600	site11p11	0.444444444	0	0	0	0	0	0	0	0	0	0	0	0	0	0	0	0	0	0	0	0	0	0	0	0	0	0	0	0	0.444444444	0	0	0	0	0	0	0	0	0	0	0	0	0	0
2	11	12	300	600	site11p12	0	0	0	0	0	0	0	0	0.555555556	0	0	0	0	0	0	0	0	0	0	0	0	0	0	0	0	0	0	0	0	0	0	1	0	0	0	0	0	0	0	0	0	0	0	0
2	11	13	600	600	site11p13	0.777777778	0	0.111111111	0	0.111111111	0	0	0	0.777777778	0	0	0	0	0	0	0	0	0	0	0	0	0	0	0	0	0	0	0	0	0.777777778	1.069917342	0	0	2	0	0	0	0	0	0	0	0	0	0
2	11	14	900	600	site11p14	0	0	0	0	0	0	0	0	0.555555556	0	0	0	0	0	0	0	0	0	0	0	0	0	0	0	0	0	0	0	0	0	0	0	0	0	0	0	0	0	2	0	0	0	0	0
2	11	15	1200	600	site11p15	0.666666667	0	0	0	0.222222222	0	0	0	0.888888889	0	0	0	0	0	0	0	0	0	0	0	0	0	0	0	0	0	0	0	0	0.666666667	0.974314753	2	0	0	0	0	0	0	0	0	0	0	0	0
2	11	16	1200	900	site11p16	0	0	0	0	0	0	0	0	0.444444444	0	0	0	0	0	0	0	0	0	0	0	0	0	0	0	0	0	0	0	0	0	0	0	0	0	0	0	0	0	0	0	0	0	0	0
2	11	17	900	900	site11p17	0.333333333	0	0	0	0	0	0	0	0.555555556	0	0	0	0	0	0	0	0	0	0	0	0.111111111	0	0	0	0	0	0	0	0	0.333333333	0.936888308	1	0	0	0	0	0	0	1	0	0	0	0	0
2	11	18	600	900	site11p18	0.555555556	0	0	0	0	0	0	0	0.444444444	0	0	0	0	0	0	0	0	0	0	0	0.111111111	0	0	0	0	0	0	0	0	0.555555556	0.943348392	0	0	0	0	0	0	0	0	0	0	0	0	0
2	11	19	300	900	site11p19	0.555555556	0	0	0	0	0	0	0	0.222222222	0	0	0	0.111111111	0	0	0	0	0	0	0	0	0	0	0	0	0	0	0	0	0.555555556	0.900256051	0	0	0	0	0	0	0	0	0	0	0	0	0
2	11	20	0	900	site11p20	0.222222222	0	0	0	0	0	0	0	0.444444444	0	0	0	0	0	0	0	0	0	0	0	0.222222222	0	0	0	0	0	0	0	0	0.222222222	1.039720771	0	0	0	0	0	0	0	0	0	0	0	0	0
2	11	21	0	1200	site11p21	0	0	0	0	0	0	0	0	0.444444444	0	0	0	0	0	0	0	0	0	0	0	0	0	0	0	0	0	0	0	0	0	0	0	0	0	0	0	0	0	0	0	0	0	0	0
2	11	22	300	1200	site11p22	0	0	0	0	0	0	0	0	0	0	0	0	0	0	0	0	0	0	0	0	0.444444444	0	0	0	0	0	0	0	0	0	0	0	0	0	0	0	0	0	0	1	0	1	0	0
2	11	23	600	1200	site11p23	0.222222222	0	0	0	0	0	0	0	0.888888889	0	0	0	0	0	0	0	0	0	0	0	0	0	0	0	0	0	0	0	0	0.222222222	0.500402424	0	0	0	0	0	0	0	0	0	0	0	0	0
2	11	24	900	1200	site11p24	0.444444444	0	0	0	0	0	0	0	0	0	0	0	0	0	0	0	0	0	0	0	0.222222222	0	0	0	0	0	0	0	0	0.444444444	0.636514168	12	25	0	0	0	0	0	0	0	0	0	0	0
2	11	25	1200	1200	site11p25	0	0	0	0	0	0	0	0	0	0	0	0	0	0	0	0	0	0	0	0	0.444444444	0	0	0	0	0	0	0	0	0	0	0	0	0	0	0	0	0	0	0	0	0	0	0
2	12	1	0	0	site12p1	0	0	0	0	0	0	0	0	0	0	0	0	0	0	0	0	0	0	0	0	0	0	0	0	0	0	0	0	0	0	0	0	0	11	1	0	1	0	18	0	0	0	0	0
2	12	2	300	0	site12p2	0.222222222	0	0	0	0	0	0	0	0	0	0	0	0	0	0	0	0	0	0	0	0	0	0	0	0	0	0	0	0	0.222222222	0	0	0	0	0	0	0	0	45	1	0	1	0	0
2	12	3	600	0	site12p3	0.444444444	0	0	0	0	0	0	0	0	0	0	0	0	0	0	0	0	0	0	0	0	0	0	0	0	0	0	0	0	0.444444444	0	3	0	0	3	0	3	0	7	0	0	0	0	0
2	12	4	900	0	site12p4	0.888888889	0	0	0	0	0	0	0	0	0	0	0	0	0	0	0	0	0	0	0	0	0	0	0	0	0	0	0	0	0.888888889	0	0	0	0	0	0	0	0	8	0	0	0	0	0
2	12	5	1200	0	site12p5	0.888888889	0	0	0	0	0	0	0	0	0	0	0	0	0	0	0	0	0	0	0	0	0	0	0	0	0	0	0	0	0.888888889	0	0	0	0	0	0	0	0	65	0	0	0	0	0
2	12	6	1200	300	site12p6	0.222222222	0	0	0	0	0	0	0	0	0	0	0	0	0	0	0	0	0	0	0	0	0	0	0	0	0	0	0	0	0.222222222	0	0	0	0	0	0	0	0	0	0	0	0	0	0
2	12	7	900	300	site12p7	0.555555556	0	0	0	0	0	0	0	0.111111111	0	0	0	0	0	0	0	0	0	0	0	0	0	0	0	0	0	0	0	0	0.555555556	0.450561209	3	0	0	0	0	0	0	17	0	0	0	0	0
2	12	8	600	300	site12p8	0.666666667	0	0	0	0	0	0	0	0.222222222	0	0	0	0	0	0	0	0	0	0	0	0	0	0	0	0	0	0	0	0	0.666666667	0.562335145	0	0	0	0	0	0	0	27	0	0	0	0	0
2	12	9	300	300	site12p9	0.555555556	0	0	0	0	0	0	0	0	0	0	0	0	0	0	0	0	0	0	0	0	0	0	0	0	0	0	0	0	0.555555556	0	0	0	0	1	0	1	0	55	0	0	0	0	0
2	12	10	0	300	site12p10	0.222222222	0	0	0	0	0	0	0	0	0	0	0	0	0	0	0	0	0	0	0	0	0	0	0	0	0	0	0	0	0.222222222	0	35	0	0	3	0	3	0	0	0	0	0	0	0
2	12	11	0	600	site12p11	0.666666667	0	0.222222222	0	0	0	0	0	0	0	0	0	0	0	0	0	0	0	0	0	0	0	0	0	0	0	0	0	0	0.666666667	0.562335145	0	0	0	0	0	0	0	175	0	0	0	0	0
2	12	12	300	600	site12p12	0.777777778	0	0	0	0	0	0	0	0	0	0	0	0	0	0	0	0	0	0	0	0	0	0	0	0	0	0	0	0	0.777777778	0	0	0	24	0	0	0	0	55	0	0	0	0	0
2	12	13	600	600	site12p13	0.888888889	0	0	0	0	0	0	0	0.111111111	0	0	0	0	0	0	0	0	0	0	0	0	0	0	0	0	0	0	0	0	0.888888889	0.348832096	7	0	0	2	0	2	0	55	0	0	0	0	0
2	12	14	900	600	site12p14	0.333333333	0	0	0	0	0	0	0	0	0	0	0	0	0	0	0	0	0	0	0	0	0	0	0	0	0	0	0	0	0.333333333	0	0	0	0	0	0	0	0	19	0	0	0	0	0
2	12	15	1200	600	site12p15	0.444444444	0	0	0	0	0	0	0	0	0	0	0	0	0	0	0	0	0	0	0	0	0	0	0	0	0	0	0	0	0.444444444	0	0	0	0	7	0	7	0	17	0	0	0	0	0
2	12	16	1200	900	site12p16	0	0	0	0	0	0	0	0	0	0	0	0	0	0	0	0	0	0	0	0	0	0	0	0	0	0	0	0	0	0	0	0	0	0	7	0	7	0	24	0	0	0	0	0
2	12	17	900	900	site12p17	0.222222222	0	0	0	0	0	0	0	0.111111111	0	0	0	0	0	0	0	0	0	0	0	0	0	0	0	0	0	0	0	0	0.222222222	0.636514168	0	0	0	0	0	0	0	7	0	0	0	0	0
2	12	18	600	900	site12p18	0.111111111	0	0	0	0	0	0	0	0	0	0	0	0	0	0	0	0	0	0	0	0	0	0	0	0	0	0	0	0	0.111111111	0	0	0	0	0	0	0	0	17	0	0	0	0	0
2	12	19	300	900	site12p19	0.333333333	0	0	0	0	0	0	0	0.111111111	0	0	0	0	0	0	0	0	0	0	0	0	0	0	0	0	0	0	0	0	0.333333333	0.562335145	0	0	0	7	0	7	0	12	0	0	0	0	0
2	12	20	0	900	site12p20	0.666666667	0	0	0	0	0	0	0	0.222222222	0	0	0	0	0	0	0	0	0	0	0	0	0	0	0	0	0	0	0	0	0.666666667	0.562335145	0	0	0	12	0	12	0	35	0	0	0	0	0
2	12	21	0	1200	site12p21	0.888888889	0	0	0	0	0	0	0	0	0	0	0	0	0	0	0	0	0	0	0	0	0	0	0	0	0	0	0	0	0.888888889	0	0	0	0	0	0	0	0	55	0	0	0	0	0
2	12	22	300	1200	site12p22	2	0	0	0	0	0	0	0	0	0	0	0	0	0	0	0	0	0	0	0	0	0	0	0	0	0	0	0	0	2	0	7	27	0	7	0	7	0	22	0	0	0	0	0
2	12	23	600	1200	site12p23	0.888888889	0	0	0	0	0	0	0	0.222222222	0	0	0	0	0	0	0	0	0	0	0	0.222222222	0	0	0	0	0	0	0	0	0.888888889	0.867563228	0	0	0	0	0	0	0	17	0	0	0	0	0
2	12	24	900	1200	site12p24	0.888888889	0	0	0	0	0	0	0	0	0	0	0	0	0	0	0	0	0	0	0	0	0	0	0	0	0	0	0	0	0.888888889	0	0	0	0	0	0	0	0	19	1	0	1	0	0
2	12	25	1200	1200	site12p25	0.444444444	0	0	0	0	0	0	0	0	0	0	0	0	0	0	0	0	0	0	0	0	0	0	0	0	0	0	0	0	0.444444444	0	0	0	0	10	7	3	0	27	0	0	0	0	0
2	13	1	0	0	site13p1	0	0	0	0	0	0	0	0	0	0	0	0	0	0	0	0	0	0	0	0	0	0	0	0	0	0	0	0	0	0	0	2	0	0	0	0	0	0	0	0	0	0	0	0
2	13	2	300	0	site13p2	0.444444444	0	0	0	0	0	0	0	0	0	0	0	0	0	0	0	0	0	0	0	0	0	0	0	0	0	0	0	0	0.444444444	0	7	0	0	9	7	2	0	0	0	0	0	0	0
2	13	3	600	0	site13p3	0.444444444	0	0	0	0	0	0	0	0	0	0	0	0	0	0	0	0	0	0	0	0	0	0	0	0	0	0	0	0	0.444444444	0	6	0	0	0	0	0	0	0	0	0	0	0	0
2	13	4	900	0	site13p4	0.888888889	0	0	0	0	0	0	0	0	0	0	0.222222222	0	0	0	0	0	0	0	0	0	0	0	0	0	0	0	0	0	0.888888889	0.500402424	0	0	0	7	0	7	0	0	7	7	0	0	0
2	13	5	1200	0	site13p5	0.444444444	0	0	0	0	0	0	0	0	0	0	0	0	0	0	0	0	0	0	0	0	0	0	0	0	0	0	0	0	0.444444444	0	0	0	0	1	0	1	0	0	7	7	0	0	0
2	13	6	1200	300	site13p6	0.666666667	0	0	0	0	0	0	0	0	0	0	0	0	0	0	0	0	0	0	0	0	0	0	0	0	0	0	0	0	0.666666667	0	0	0	0	0	0	0	0	0	7	7	0	0	0
2	13	7	900	300	site13p7	0.666666667	0	0	0	0	0	0	0	0	0	0	0.111111111	0	0	0	0	0	0	0	0	0	0	0	0	0	0	0	0	0	0.666666667	0.410116318	0	0	0	0	0	0	0	0	0	0	0	0	0
2	13	8	600	300	site13p8	0.111111111	0	0	0	0	0	0	0	0	0	0	0.111111111	0	0	0	0	0	0	0	0	0	0	0	0	0	0	0	0	0	0.111111111	0.693147181	7	0	0	0	0	0	0	0	7	7	0	0	0
2	13	9	300	300	site13p9	0.555555556	0	0	0	0	0	0	0	0	0	0	0.111111111	0	0	0	0	0	0	0	0	0	0	0	0	0	0	0	0	0	0.555555556	0.450561209	17	1	0	0	0	0	0	0	17	17	0	0	0
2	13	10	0	300	site13p10	0	0	0	0	0	0	0	0	0.888888889	0	0	6.222222222	0	0	0	0	0	0	0	0	0	0	0	0	0	0	0	0	0	0	0.376770161	0	0	0	1	0	1	0	0	2	2	0	0	0
2	13	11	0	600	site13p11	0.222222222	0	0	0	0	0	0	0	0	0	0	0	0	0	0	0	0	0	0	0	0	0	0	0	0	0	0	0	0	0.222222222	0	27	0	0	0	0	0	0	0	0	0	0	0	0
2	13	12	300	600	site13p12	1	0	0	0	0	0	0	0	0.111111111	0	0	0	0	0	0	0	0	0	0	0	0	0	0	0	0	0	0	0	0	1	0.325082973	0	0	0	0	0	0	0	56	0	0	0	0	0
2	13	13	600	600	site13p13	0.444444444	0	0	0	0	0	0	0	0	0	0	0.222222222	0	0	0	0	0	0	0	0	0	0	0	0	0	0	0	0	0	0.444444444	0.636514168	0	0	0	0	0	0	0	0	0	0	0	0	0
2	13	14	900	600	site13p14	0.888888889	0	0	0	0	0	0	0	0.111111111	0	0	0.222222222	0	0	0	0	0	0	0	0	0	0	0	0	0	0	0	0	0	0.888888889	0.759547391	0	0	0	0	0	0	0	3	0	0	0	0	0
2	13	15	1200	600	site13p15	0.222222222	0	0	0	0	0	0	0	0	0	0	0.222222222	0	0	0	0	0	0	0	0	0	0	0	0	0	0	0	0	0	0.222222222	0.693147181	2	0	0	0	0	0	0	1	0	0	0	0	0
2	13	16	1200	900	site13p16	0	0	0	0	0	0	0	0	0	0	0	0	0	0	0	0	0	0	0	0	0	0	0	0	0	0	0	0	0	0	0	7	0	0	0	0	0	0	0	0	0	0	0	0
2	13	17	900	900	site13p17	0.111111111	0	0	0	0	0	0	0	0	0	0	0	0	0	0	0	0	0	0	0	0	0	0	0	0	0	0	0	0	0.111111111	0	0	0	0	5	0	5	0	1	1	1	0	0	0
2	13	18	600	900	site13p18	0.222222222	0	0	0	0	0	0	0	0	0	0	0	0	0	0	0	0	0	0	0	0	0	0	0	0	0	0	0	0	0.222222222	0	5	0	0	0	0	0	0	0	0	0	0	0	0
2	13	19	300	900	site13p19	0.111111111	0	0	0	0	0	0	0	0	0	0	0	0	0	0	0	0	0	0	0	0	0	0	0	0	0	0	0	0	0.111111111	0	17	0	0	0	0	0	0	0	0	0	0	0	0
2	13	20	0	900	site13p20	0.222222222	0	0	0	0	0	0	0	0	0	0	0	0	0	0	0	0	0	0	0	0	0	0	0	0	0	0	0	0	0.222222222	0	7	0	0	0	0	0	0	0	0	0	0	0	0
2	13	21	0	1200	site13p21	0	0	0	0	0	0	0	0	0	0	0	0	0	0	0	0	0	0	0	0	0	0	0	0	0	0	0	0	0	0	0	7	1	0	0	0	0	0	0	0	0	0	0	0
2	13	22	300	1200	site13p22	0	0	0	0	0	0	0	0	0	0	0	0	0	0	0	0	0	0	0	0	0	0	0	0	0	0	0	0	0	0	0	0	7	0	0	0	0	0	0	0	0	0	0	0
2	13	23	600	1200	site13p23	0	0	0	0	0	0	0	0	0	0	0	0	0	0	0	0	0	0	0	0	0	0	0	0	0	0	0	0	0	0	0	27	0	0	0	0	0	0	0	0	0	0	0	0
2	13	24	900	1200	site13p24	0	0	0	0	0	0	0	0	0.222222222	0	0	0	0	0	0	0	0	0	0	0	0	0	0	0	0	0	0	0	0	0	0	4	0	0	1	0	1	0	0	0	0	0	0	0
2	13	25	1200	1200	site13p25	0	0	0	0	0	0	0	0	0	0	0	0	0	0	0	0	0	0	0	0	0	0	0	0	0	0	0	0	0	0	0	4	0	0	0	0	0	0	0	2	2	0	0	0
2	14	1	0	0	site14p1	0	0	0	0	0	0	0	0	0.444444444	0	0	0	0	0	0	0	0	0	0	0	0	0	0	0	0	0	0	0	0	0	0	0	0	0	0	0	0	0	36	0	0	0	0	0
2	14	2	300	0	site14p2	1.333333333	0	0	0	0	0	0	0	0	0	0	0	0	0	0	0	0	0	0	0	0	0	0	0	0	0	0	0	0	1.333333333	0	0	0	0	0	0	0	0	30	0	0	0	0	0
2	14	3	600	0	site14p3	0	0	0	0	0	0	0	0	0.444444444	0	0	0	0	0	0	0	0	0	0	0	0	0	0	0	0	0	0	0	0	0	0	0	0	0	0	0	0	0	0	2	2	0	0	0
2	14	4	900	0	site14p4	0	0	0	0	0	0	0	0	1.111111111	0	0	0	0	0	0	0	0	0	0	0	0	0	0	0	0	0	0	0	0	0	0	0	0	0	0	0	0	0	0	2	2	0	0	0
2	14	5	1200	0	site14p5	0	0	0	0	0	0	0	0	0.444444444	0	0	0	0	0	0	0	0	0	0	0	0	0	0	0	0	0	0	0	0	0	0	0	0	0	0	0	0	0	0	7	7	0	0	0
2	14	6	1200	300	site14p6	0	0	0	0	0	0	0	0	0.444444444	0	0	0	0	0.888888889	0	0	0	0	0	0	0	0	0	0	0	0	0	0	0	0	0.636514168	0	35	0	0	0	0	0	22	0	0	0	0	0
2	14	7	900	300	site14p7	0.111111111	0	0	0	0	0	0	0	0.333333333	0	0.111111111	0	0	1	0	0	0	0	0	0	0	0	0	0	0	0	0	0	0	0.111111111	0.991138897	0	2	0	0	0	0	0	0	3	3	0	0	0
2	14	8	600	300	site14p8	0.444444444	0	0	0	0	0	0.111111111	0	0.555555556	0	0	0	0	0	0	0	0	0	0	0	0	0	0	0	0	0	0	0	0	0.444444444	0.943348392	0	0	0	0	0	0	0	0	17	17	0	0	0
2	14	9	300	300	site14p9	0.222222222	0	0	0	0	0	0	0	0.222222222	0	0.111111111	0	0	0.111111111	0	0	0	0	0	0	0	0	0	0	0	0	0	0	0	0.222222222	1.329661349	0	12	0	0	0	0	0	7	0	0	0	0	0
2	14	10	0	300	site14p10	0	0	0	0	0	0	0	0	2.666666667	0	0	0	0	0	0	0	0	0	0	0	0	0	0	0	0	0	0	0	0	0	0	0	0	0	0	0	0	0	55	0	0	0	0	0
2	14	11	0	600	site14p11	0	0	0	0	0	0	0	0	0	0	0	0	0	0.222222222	0	0	0	0	0	0	0	0	0	0	0	0	0	0	0	0	0	0	0	0	0	0	0	0	4	2	2	0	0	0
2	14	12	300	600	site14p12	1.444444444	0	0	0	0	0	0	0	0.111111111	0	0	0	0	0.222222222	0	0	0	0	0	0	0	0	0	0	0	0	0	0	0	1.444444444	0.601923972	0	7	0	0	0	0	0	12	1	1	0	0	0
2	14	13	600	600	site14p13	0.444444444	0	0	0	0	0	0	0	0.222222222	0	0.111111111	0	0	0	0	0	0	0	0	0	0	0	0	0	0	0	0.111111111	0	0	0.444444444	1.213007566	0	7	0	0	0	0	0	0	7	7	0	0	0
2	14	14	900	600	site14p14	0.222222222	0	0	0	0	0	0	0	0.111111111	0	0	0	0	0	0	0	0	0	0	0	0	0	0	0	0	0	1.111111111	0	0	0.222222222	0.687092027	1	0	0	0	0	0	0	0	12	12	0	0	0
2	14	15	1200	600	site14p15	0.222222222	0	0	0	0	0	0	0	0.222222222	0	0	0	0	0.666666667	0	0	0	0	0	0	0	0	0	0	0	0	0.444444444	0	0	0.222222222	1.277034259	3	12	0	2	0	2	0	0	0	0	0	0	0
2	14	16	1200	900	site14p16	0	0	0	0	0	0	0	0	0.222222222	0	0	0	0	0	0	0	0	0	0	0	0	0	0	0	0	0	0	0	0	0	0	0	2	0	0	0	0	0	24	8	7	1	0	0
2	14	17	900	900	site14p17	0.333333333	0	0	0	0	0	0	0	0.333333333	0	0	0	0	0.888888889	0	0	0	0	0	0	0	0	0	0	0	0	0	0	0	0.333333333	0.979971182	3	0	0	0	0	0	0	0	7	7	0	0	0
2	14	18	600	900	site14p18	0.333333333	0	0	0	0	0	0	0	0.666666667	0	0	0	0	0.777777778	0	0	0	0	0	0	0	0	0	0	0	0	0.111111111	0	0	0.333333333	1.205697772	2	42	0	0	0	0	0	12	0	0	0	0	0
2	14	19	300	900	site14p19	0.444444444	0	0	0	0	0	0	0	0.333333333	0	0	0	0	0	0	0	0	0	0	0	0	0	0	0	0	0	0.777777778	0	0	0.444444444	1.034601233	3	0	0	0	0	0	0	7	1	1	0	0	0
2	14	20	0	900	site14p20	0.444444444	0	0	0	0	0	0	0	0	0.444444444	0	0	0	0	0	0	0	0	0	0	0	0	0	0	0	0	1.555555556	0	0	0.444444444	0.907535294	0	27	0	0	0	0	0	12	0	0	0	0	0
2	14	21	0	1200	site14p21	0.444444444	0	0	0	0	0	0	0	1.333333333	0	0	0	0	0	0	0	0	0	0	0	0	0	0	0	0	0	0	0	0	0.444444444	0.562335145	0	0	0	7	0	7	0	42	0	0	0	0	0
2	14	22	300	1200	site14p22	0.444444444	0	0	0	0	0	0	0	0.444444444	0	0	0.222222222	0	0.222222222	0	0	0	0	0	0	0	0	0	0	0	0	0	0	0	0.444444444	1.329661349	0	0	0	2	0	2	0	27	0	0	0	0	0
2	14	23	600	1200	site14p23	0.222222222	0	0	0	0	0	0	0	0.444444444	0	0	1.555555556	0	0.222222222	0	0	0	0	0	0	0	0	0	0	0	0	0	0	0	0.222222222	1.033562054	17	0	0	0	0	0	0	7	0	0	0	0	0
2	14	24	900	1200	site14p24	1.555555556	0	0	0	0	0	0	0	1.111111111	0	0	0.222222222	0	0	0	0	0	0	0	0	0	0	0	0	0	0	0	0	0	1.555555556	0.898137003	0	0	0	0	0	0	0	18	1	0	1	0	0
2	14	25	1200	1200	site14p25	0	0	0	0	0	0	0	0	0.444444444	0	0	0	0	1.333333333	0	0	0	0	0	0	0	0	0	0	0	0	0.888888889	0	0	0	1.011404265	7	7	0	0	0	0	0	0	2	2	0	0	0
2	15	1	0	0	site15p1	0.444444444	0	0	0	0	0	0	0	0	0	0	0	0	0	0	0	0	0	0	0	0	0	0	0	0	0	0	0	0	0.444444444	0	0	0	0	0	0	0	0	90	4	2	2	0	0
2	15	2	300	0	site15p2	0.444444444	0	0	0	0	0	0	0	0	0	0	0	0	0	0	0	0	0	0	0	0	0	0	0	0	0	0	0	0	0.444444444	0	1	0	0	2	2	0	0	0	1	1	0	0	0
2	15	3	600	0	site15p3	0	0	0	0	0	0	0	0	0	0	0.222222222	0	0	0	0	0	0	0	0	0	0	0	0	0	0	0	0	0	0	0	0	0	0	0	0	0	0	0	55	7	0	7	0	0
2	15	4	900	0	site15p4	0	0	0	0	0	0	0	0	0	0	0.222222222	0	0	0	0	0	0	0	0	0	0	0	0	0	0	0	0	0	0	0	0	0	0	0	0	0	0	0	7	24	17	7	0	0
2	15	5	1200	0	site15p5	0	0	0	0	0	0	0	0	0	0	0	0	0	0	0	0	0	0	0	0	0	0	0	0	0	0	0	0	0	0	0	0	0	0	0	0	0	0	125	14	7	7	0	0
2	15	6	1200	300	site15p6	0.222222222	0	0	0	0	0	0	0	0	0	0	0	0	0	0	0	0	0	0	0	0	0	0	0	0	0	0	0	0	0.222222222	0	0	0	0	17	17	0	0	0	19	7	12	0	0
2	15	7	900	300	site15p7	0	0	0	0	0	0	0	0	0.111111111	0	0.111111111	0	0	0.111111111	0	0	0	0	0	0	0	0	0	0	0	0	0	0	0	0	1.098612289	1	0	0	0	0	0	0	17	4	3	1	0	0
2	15	8	600	300	site15p8	0.111111111	0	0	0	0	0	0	0	0.333333333	0	0	0	0	0	0	0	0	0	0	0	0	0	0	0	0	0	0	0	0	0.111111111	0.562335145	1	0	0	0	0	0	0	0	6	4	2	0	0
2	15	9	300	300	site15p9	0.777777778	0	0	0	0	0	0	0	0.111111111	0	0	0	0	0	0	0	0	0	0	0	0	0	0	0	0	0	0	0	0	0.777777778	0.376770161	0	0	0	2	2	0	0	2	3	1	2	0	0
2	15	10	0	300	site15p10	1.333333333	0	0	0	0	0	0	0	0	0	0	0	0	0	0	0	0	0	0	0	0	0	0	0	0	0	0	0	0	1.333333333	0	0	0	0	0	0	0	0	0	19	7	12	0	0
2	15	11	0	600	site15p11	0	0	0	0	0	0	0	0	0	0	0	0	0	0	0	0	0	0	0	0	0	0	0	0	0	0	0	0	0	0	0	7	0	0	0	0	0	0	0	12	0	12	0	0
2	15	12	300	600	site15p12	0.222222222	0	0	0	0	0	0	0	0.222222222	0	0.111111111	0	0	0	0	0	0	0	0	0	0	0	0	0	0	0	0	0	0	0.222222222	1.054920168	0	0	0	0	0	0	0	1	4	3	1	0	0
2	15	13	600	600	site15p13	0	0	0	0	0	0	0	0	0.111111111	0	0	0	0	0	0	0	0	0	0	0	0	0	0	0	0	0	0	0	0	0	0	0	0	0	1	1	0	0	1	10	7	3	0	0
2	15	14	900	600	site15p14	0.777777778	0	0	0	0	0	0	0	0	0	0	0	0	0	0	0	0	0	0	0	0	0	0	0	0	0	0	0	0	0.777777778	0	0	0	0	7	7	0	0	0	4	3	1	0	0
2	15	15	1200	600	site15p15	0	0	0	0	0	0	0	0	0	0	0	0	0	0	0	0	0	0	0	0	0	0	0	0	0	0	0	0	0	0	0	0	0	0	0	0	0	0	7	17	0	17	0	0
2	15	16	1200	900	site15p16	0.222222222	0	0	0	0	0	0	0	0	0	0.222222222	0	0	0	0	0	0	0	0	0	0	0	0	0	0	0	0	0	0	0.222222222	0.693147181	0	0	0	0	0	0	0	7	9	2	7	0	0
2	15	17	900	900	site15p17	0.555555556	0	0	0	0	0	0	0	0	0	0	0	0	0	0	0	0	0	0	0	0	0	0	0	0	0	0	0	0	0.555555556	0	0	1	0	0	0	0	0	0	9	7	2	0	0
2	15	18	600	900	site15p18	0	0	0	0	0	0	0	0	0.111111111	0	0.111111111	0	0	0	0	0	0	0	0	0	0	0	0	0	0	0	0	0	0	0	0.693147181	0	0	0	0	0	0	0	0	14	7	7	0	0
2	15	19	300	900	site15p19	1	0	0	0	0	0	0	0	0	0	0	0	0	0	0	0	0	0	0	0	0	0	0	0	0	0	0	0	0	1	0	0	0	0	1	1	0	0	7	7	0	7	0	0
2	15	20	0	900	site15p20	0	0	0	0	0	0	0	0	0	0	0	0	0	0	0	0	0	0	0	0	0	0	0	0	0	0	0	0	0	0	0	0	0	0	0	0	0	0	7	12	0	12	0	0
2	15	21	0	1200	site15p21	1.333333333	0	0	0	0	0	0	0	0	0	0	0	0	0	0	0	0	0	0	0	0	0	0	0	0	0	0	0	0	1.333333333	0	0	0	0	17	17	0	0	7	7	0	7	0	0
2	15	22	300	1200	site15p22	0.444444444	0	0	0	0	0	0	0	0.222222222	0	0.222222222	0	0	0	0	0	0	0	0	0	0	0	0	0	0	0	0	0	0	0.444444444	1.039720771	0	0	0	0	0	0	0	1	4	2	2	0	0
2	15	23	600	1200	site15p23	0.666666667	0	0	0	0	0	0	0	0	0	0	0	0	0	0	0	0	0	0	0	0	0	0	0	0	0	0	0	0	0.666666667	0	0	0	0	0	0	0	0	0	5	2	3	0	0
2	15	24	900	1200	site15p24	1.333333333	0	0	0	0	0	0	0	0	0	0	0	0	0	0	0	0	0	0	0	0	0	0	0	0	0	0	0	0	1.333333333	0	0	0	0	0	0	0	0	3	9	2	7	0	0
2	15	25	1200	1200	site15p25	0	0	0	0	0	0	0	0	0	0	0	0	0	0	0	0	0	0	0	0	0	0	0	0	0	0	0	0	0	0	0	0	0	0	3	3	0	0	8	8	1	7	0	0
2	16	1	0	0	site16p1	0.444444444	0	0	0	0	0	0	0	0	0	0	0	0	0	0	0	0	0	0	0	0	0	0	0	0	0	0	0	0	0.444444444	0	0	0	0	1	0	1	0	0	8	1	7	0	0
2	16	2	300	0	site16p2	0.444444444	0	0	0	0	0	0	0	0	0.444444444	0	0	0	0	0	0	0	0	0	0	0	0	0	0	0	0	0	0	0	0.444444444	0.693147181	2	0	0	7	0	7	0	0	1	1	0	0	0
2	16	3	600	0	site16p3	0.222222222	0	0	0	0	0	0	0	0	0.444444444	0	0	0	0	0	0	0	0	0	0	0	0	0	0	0	0	0	0	0	0.222222222	0.636514168	0	0	0	0	0	0	0	0	1	1	0	0	0
2	16	4	900	0	site16p4	0	0	0	0	0	0	0	0	0	0.222222222	0	0	0	0	0	0	0	0	0	0	0	0	0	0	0	0	0	0	0	0	0	1	0	0	1	0	1	0	0	0	0	0	0	0
2	16	5	1200	0	site16p5	0	0	0	0	0	0	0	0	0	0.444444444	0	0	0	0	0	0	0	0	0	0	0	0	0	0	0	0	0	0	0	0	0	0	0	0	2	0	2	0	0	2	2	0	0	0
2	16	6	1200	300	site16p6	0	0	0	0	0	0	0	0	0	0.222222222	0	0	0	0	0	0	0	0	0	0	0	0	0	0	0	0	0	0	0	0	0	0	0	0	0	0	0	0	0	0	0	0	0	0
2	16	7	900	300	site16p7	0	0	0	0	0	0	0	0	0	0.444444444	0	0	0	0	0	0	0	0	0	0	0	0	0	0	0	0	0	0	0	0	0	0	0	0	7	0	7	0	0	2	2	0	0	0
2	16	8	600	300	site16p8	0.777777778	0	0	0	0	0	0	0	0	0.333333333	0	0	0	0	0	0	0	0	0	0	0	0	0	0	0	0	0	0	0	0.777777778	0.610864302	0	0	0	0	0	0	0	0	2	2	0	0	0
2	16	9	300	300	site16p9	0.666666667	0	0	0	0	0	0	0	0	0.111111111	0	0	0	0	0	0	0	0	0	0	0	0	0	0	0	0	0	0	0	0.666666667	0.410116318	0	0	0	0	0	0	0	2	4	4	0	0	0
2	16	10	0	300	site16p10	2	0	0	0	0	0	0	0	0	0	0	0	0	0	0	0	0	0	0	0	0	0	0	0	0	0	0	0	0	2	0	0	0	45	0	0	0	0	0	3	3	0	0	0
2	16	11	0	600	site16p11	0	0	0	0	0	0	0	0	0	0.444444444	0	0	0	0	0	0	0	0	0	0	0	0	0	0	0	0	0	0	0	0	0	0	0	0	0	0	0	0	55	2	2	0	0	0
2	16	12	300	600	site16p12	0.555555556	0	0	0	0	0	0	0	0	0.222222222	0	0	0	0	0	0	0	0	0	0	0	0	0	0	0	0	0	0	0	0.555555556	0.598269589	1	0	0	0	0	0	0	0	0	0	0	0	0
2	16	13	600	600	site16p13	0.555555556	0	0	0	0	0	0	0	0	0.333333333	0	0	0	0	0	0	0	0	0	0	0	0	0	0	0	0	0	0	0	0.555555556	0.661563238	0	0	0	0	0	0	0	0	0	0	0	0	0
2	16	14	900	600	site16p14	0.333333333	0	0	0	0	0	0	0	0	0.333333333	0	0	0	0	0	0	0	0	0	0	0	0	0	0	0	0	0	0	0	0.333333333	0.693147181	0	0	60	3	0	3	0	0	0	0	0	0	0
2	16	15	1200	600	site16p15	0.444444444	0	0	0	0	0	0	0	0	0.666666667	0	0	0	0	0	0	0	0	0	0	0	0	0	0	0	0	0	0	0	0.444444444	0.673011667	0	0	0	2	0	2	0	0	1	1	0	0	0
2	16	16	1200	900	site16p16	0	0	0	0	0	0	0	0	0	0.222222222	0	0	0	0	0	0	0	0	0	0	0	0	0	0	0	0	0	0	0	0	0	0	0	0	0	0	0	0	0	0	0	0	0	0
2	16	17	900	900	site16p17	0.222222222	0	0	0	0	0	0	0	0	0.333333333	0	0	0	0	0	0	0	0	0	0	0	0	0	0	0	0	0	0	0	0.222222222	0.673011667	17	0	0	0	0	0	0	0	0	0	0	0	0
2	16	18	600	900	site16p18	0.222222222	0	0	0	0	0	0	0	0	0.333333333	0	0	0	0	0	0	0	0	0	0	0	0	0	0	0	0	0	0	0	0.222222222	0.673011667	0	0	0	2	0	2	0	0	0	0	0	0	0
2	16	19	300	900	site16p19	0.444444444	0	0	0	0	0	0	0	0	0.222222222	0	0	0	0	0	0	0	0	0	0	0	0	0	0	0	0	0	0	0	0.444444444	0.636514168	0	0	0	0	0	0	0	0	0	0	0	0	0
2	16	20	0	900	site16p20	0.666666667	0	0	0	0	0	0	0	0	0.444444444	0	0	0	0	0	0	0	0	0	0	0	0	0	0	0	0	0	0	0	0.666666667	0.673011667	3	0	0	2	0	2	0	0	0	0	0	0	0
2	16	21	0	1200	site16p21	0	0	0	0	0	0	0	0	0	0.444444444	0	0	0	0	0	0	0	0	0	0	0	0	0	0	0	0	0	0	0	0	0	2	0	0	0	0	0	0	0	3	3	0	0	0
2	16	22	300	1200	site16p22	0.444444444	0	0	0	0	0	0	0	0	0.222222222	0	0	0	0	0	0	0	0	0	0	0	0	0	0	0	0	0	0	0	0.444444444	0.636514168	0	0	0	7	0	7	0	0	1	1	0	0	0
2	16	23	600	1200	site16p23	0	0	0	0	0	0	0	0	0	0.444444444	0	0	0	0	0	0	0	0	0	0	0	0	0	0	0	0	0	0	0	0	0	3	0	0	0	0	0	0	2	0	0	0	0	0
2	16	24	900	1200	site16p24	0.666666667	0	0	0	0	0	0	0	0	0.444444444	0	0	0	0	0	0	0	0	0	0	0	0	0	0	0	0	0	0	0	0.666666667	0.673011667	2	0	0	3	0	3	0	0	0	0	0	0	0
2	16	25	1200	1200	site16p25	0	0	0	0	0	0	0	0	0	0.444444444	0	0	0	0	0	0	0	0	0	0	0	0	0	0	0	0	0	0	0	0	0	1	0	0	0	0	0	0	0	0	0	0	0	0
2	17	1	0	0	site17p1	0.888888889	0	0	0	0	0	0	0	0	0	0	0	0	0	0	1.777777778	0	0	0	0	0	0	0	0	0	0	0	0	0	0.888888889	0.636514168	0	55	0	7	0	7	0	0	0	0	0	0	0
2	17	2	300	0	site17p2	0	0	0	0	0	0	0	0	0	0	0	0	0	0	0	1.555555556	0	0	0	0	0	0	0	0	0	0	0	0	0	0	0	0	2	0	0	0	0	0	0	0	0	0	0	0
2	17	3	600	0	site17p3	0	0	0	0	0	0	0	0	0	0	0	0	0	0	0	0.888888889	0	0	0	0	0	0	0	0	0	0	0	0	0	0	0	0	0	0	3	3	0	0	0	0	0	0	0	0
2	17	4	900	0	site17p4	0	0	0	0	0	0	0	0	0	0	0	0	0	0	0	2.222222222	0	0	0	0	0	0	0	0	0	0	0	0	0	0	0	0	7	0	7	7	0	0	0	0	0	0	0	0
2	17	5	1200	0	site17p5	0	0	0	0	0	0	0	0	0	0	0	0	0	0	0	4.888888889	0	0	0	0	0	0	0	0	0	0	0	0	0	0	0	0	3	0	8	7	1	0	0	0	0	0	0	0
2	17	6	1200	300	site17p6	0	0	0	0	0	0	0	0	0	0	0	0	0	0	0	1.333333333	0	0	0	0	0	0	0	0	0	0	0	0	0	0	0	0	0	0	17	17	0	0	0	0	0	0	0	0
2	17	7	900	300	site17p7	0.111111111	0	0	0	0	0	0	0	0	0	0	0	0	0	0	2.222222222	0	0	0	0	0	0	0	0	0	0	0	0	0	0.111111111	0.191444082	7	0	0	1	1	0	0	0	1	0	1	0	0
2	17	8	600	300	site17p8	0.666666667	0	0	0	0	0	0	0	0	0	0	0	0	0	0	1.333333333	0	0	0	0	0	0	0	0	0	0	0	0	0	0.666666667	0.636514168	12	0	0	0	0	0	0	0	0	0	0	0	0
2	17	9	300	300	site17p9	0	0	0	0	0	0	0	0	0	0	0	0	0	0	0	0.666666667	0	0	0	0	0	0	0	0	0	0	0	0	0	0	0	17	3	0	0	0	0	0	0	0	0	0	0	0
2	17	10	0	300	site17p10	0	0	0	0	0	0	0	0	0	0	0	0	0	0	0	1.777777778	0	0	0	0	0	0	0	0	0	0	0	0	0	0	0	7	55	25	0	0	0	0	0	0	0	0	0	0
2	17	11	0	600	site17p11	0	0	0	0	0	0	0	0	0	0	0	0	0	0	0	2	0	0	0	0	0	0	0	0	0	0	0	0	0	0	0	35	0	0	1	0	1	0	0	0	0	0	0	0
2	17	12	300	600	site17p12	0	0	0	0	0	0	0	0	0	0	0	0	0	0	0	2	0	0	0	0	0	0	0	0	0	0	0	0	0	0	0	27	0	0	0	0	0	0	0	0	0	0	0	0
2	17	13	600	600	site17p13	0.333333333	0	0	0	0	0	0	0	0	0	0	0	0	0	0	1.777777778	0	0	0	0	0	0	0	0	0	0	0	0	0	0.333333333	0.436162325	7	0	11	2	0	2	0	0	0	0	0	0	0
2	17	14	900	600	site17p14	0.666666667	0	0	0	0	0	0	0	0	0	0	0	0	0	0	1.888888889	0	0	0	0	0	0	0	0	0	0	0	0	0	0.666666667	0.573964491	1	17	0	0	0	0	0	0	0	0	0	0	0
2	17	15	1200	600	site17p15	0	0	0	0	0	0	0	0	0	0	0	0	0	0	0	1.111111111	0	0	0	0	0	0	0	0	0	0	0	0	0	0	0	17	1	0	0	0	0	0	0	0	0	0	0	0
2	17	16	1200	900	site17p16	0.888888889	0	0	0	0	0	0	0	0	0	0	0	0	0	0	1.777777778	0	0	0	0	0	0	0	0	0	0	0	0	0	0.888888889	0.636514168	0	25	0	0	0	0	0	0	0	0	0	0	0
2	17	17	900	900	site17p17	0	0	0	0	0	0	0	0	0	0	0	0	0	0	0	2.444444444	0	0	0	0	0	0	0	0	0	0	0	0	0	0	0	2	0	0	3	0	3	0	0	0	0	0	0	0
2	17	18	600	900	site17p18	0.111111111	0	0	0	0	0	0	0	0	0	0	0	0	0	0	2.111111111	0	0	0	0	0	0	0	0	0	0	0	0	0	0.111111111	0.198515243	27	0	12	1	0	1	0	0	0	0	0	0	0
2	17	19	300	900	site17p19	0	0	0.111111111	0	0	0	0	0	0	0	0	0	0	0	0	1.444444444	0	0	0	0	0	0	0	0	0	0	0	0	0	0	0.257318641	7	1	5	0	0	0	0	0	0	0	0	0	0
2	17	20	0	900	site17p20	0.222222222	0	0	0	0	0	0	0	0	0	0	0	0	0	0	2.666666667	0	0	0	0	0	0	0	0	0	0	0	0	0	0.222222222	0.271189373	27	0	5	0	0	0	0	7	0	0	0	0	0
2	17	21	0	1200	site17p21	0.888888889	0	0	0	0	0	0	0	0	0	0	0	0	0	0	2.666666667	0	0	0	0	0	0	0	0	0	0	0	0	0	0.888888889	0.562335145	7	0	8	2	1	1	0	0	0	0	0	0	0
2	17	22	300	1200	site17p22	0	0	0	0	0	0	0	0	0	0	0	0	0	0	0	2.444444444	0	0	0	0	0	0	0	0	0	0	0	0	0	0	0	1	0	0	0	0	0	0	0	0	0	0	0	0
2	17	23	600	1200	site17p23	0.444444444	0	0	0	0	0	0	0	0	0	0	0	0	0	0	1.555555556	0	0	0	0	0	0	0	0	0	0	0	0	0	0.444444444	0.529706199	0	0	11	0	0	0	0	35	0	0	0	0	0
2	17	24	900	1200	site17p24	0	0	0	0	0	0	0	0	0	0	0	0	0	0	0	2.444444444	0	0	0	0	0	0	0	0	0	0	0	0	0	0	0	35	27	6	0	0	0	0	0	0	0	0	0	0
2	17	25	1200	1200	site17p25	0	0	0	0	0	0	0	0	0	0	0	0	0	0	0	1.333333333	0	0	0	0	0	0	0	0	0	0	0	0	0	0	0	2	0	0	0	0	0	0	0	0	0	0	0	0
2	18	1	0	0	site18p1	0.888888889	0	0	0	1.333333333	0	0	0	0	0	0	0	0	0	0	0	0	0	0	0	0	0	0	0	0	0	0	0	0	0.888888889	0.673011667	2	0	12	0	0	0	0	12	3	3	0	0	0
2	18	2	300	0	site18p2	0.444444444	0	0	0	0	0	0	0	1.111111111	0	0	0	0	0	0	0	0	0	0	0	0	0	0	0	0	0	0	0	0	0.444444444	0.598269589	17	0	0	2	0	2	0	0	2	2	0	0	0
2	18	3	600	0	site18p3	0.888888889	0	0	0	0	0	0	0	0.444444444	0	0	0	0	0	0	0	0	0	0	0	0	0	0	0	0	0	0	0	0	0.888888889	0.636514168	7	0	10	3	0	3	0	0	0	0	0	0	0
2	18	4	900	0	site18p4	0	0	0	0	1.111111111	0	0	0	1.111111111	0	0	0	0	0	0	0	0	0	0	0	0	0	0	0	0	0	0	0	0	0	0.693147181	2	0	0	0	0	0	0	0	0	0	0	0	0
2	18	5	1200	0	site18p5	0	0	0	0	0	0	0	0	0	0	0	0	0	0	0	0	0	0	0	0	0	0	0	0	0	0	0	0	0	0	0	2	0	20	4	0	4	0	0	4	1	3	0	0
2	18	6	1200	300	site18p6	0.444444444	0	0	0	0	0	0.222222222	0	0.444444444	0	0	0	0	0	0	0	0	0	0	0	0	0	0	0	0	0	0	0	0	0.444444444	1.054920168	0	0	0	0	0	0	0	125	0	0	0	0	0
2	18	7	900	300	site18p7	0.111111111	0	0	0	0	0	0	0	0.111111111	0	0	0	0	0	0	0	0	0	0	0	0	0	0	0	0	0	0	0	0	0.111111111	0.693147181	4	1	0	1	0	1	0	1	1	1	0	0	0
2	18	8	600	300	site18p8	0.333333333	0	0	0	0.333333333	0	0	0	0.333333333	0	0	0	0	0	0	0	0	0	0	0	0	0	0	0	0	0	0	0	0	0.333333333	1.098612289	22	0	24	0	0	0	0	0	0	0	0	0	0
2	18	9	300	300	site18p9	1.111111111	0	0	0	0.333333333	0	0	0	0.444444444	0	0	0	0	0	0	0	0	0	0	0	0	0	0	0	0	0	0	0	0	1.111111111	0.958691859	1	0	0	0	0	0	0	0	0	0	0	0	0
2	18	10	0	300	site18p10	0.666666667	0	0	0	0.666666667	0	0	0	0.666666667	0	0	0	0	0	0	0	0	0	0	0	0	0	0	0	0	0	0	0	0	0.666666667	1.098612289	1	0	0	0	0	0	0	0	0	0	0	0	0
2	18	11	0	600	site18p11	0	0	0	0	0	0	0.444444444	0	0	0	0	0	0	0	0	0	0	0	0	0	0	0	0	0	0	0	0	0	0	0	0	7	4	0	0	0	0	0	7	29	17	12	0	0
2	18	12	300	600	site18p12	0	0	0	0	0	0	0.111111111	0	0.222222222	0	0	0	0	0	0	0	0	0	0	0	0	0	0	0	0	0	0	0	0	0	0.636514168	0	0	0	1	1	0	0	0	0	0	0	0	0
2	18	13	600	600	site18p13	0.444444444	0	0	0	0.333333333	0	0.111111111	0	0.333333333	0	0	0	0	0	0	0	0	0	0	0	0	0	0	0	0	0	0	0	0	0.444444444	1.294545166	0	0	0	0	0	0	0	5	0	0	0	0	0
2	18	14	900	600	site18p14	0	0	0.111111111	0	0.333333333	0	0	0	0.444444444	0	0	0	0	0	0	0	0	0	0	0	0	0	0	0	0	0	0	0	0	0	0.974314753	0	0	0	0	0	0	0	0	0	0	0	0	0
2	18	15	1200	600	site18p15	0.222222222	0	0	0	0	0	0	0	0	0	0	0	0	0	0	0	0	0	0	0	0	0	0	0	0	0	0	0	0	0.222222222	0	0	0	0	2	2	0	0	22	1	0	1	0	0
2	18	16	1200	900	site18p16	0	0	0	0	0	0	0	0	0	0	0	0	0	0	0	0	0	0	0	0	0	0	0	0	0	0	0	0	0	0	0	0	0	0	0	0	0	0	0	4	0	4	0	0
2	18	17	900	900	site18p17	0	0	0	0	0	0	0.111111111	0	0	0	0	0	0	0	0	0	0	0	0	0	0	0	0	0	0	0	0	0	0	0	0	0	0	0	0	0	0	0	0	4	0	4	0	0
2	18	18	600	900	site18p18	0.444444444	0	0	0	0	0	0	0	0.111111111	0	0	0	0	0	0	0	0	0	0	0	0	0	0	0	0	0	0	0	0	0.444444444	0.500402424	0	0	0	0	0	0	0	12	1	1	0	0	0
2	18	19	300	900	site18p19	0	0	0	0	0.222222222	0	0	0	0.111111111	0	0	0	0	0	0	0	0	0	0	0	0	0	0	0	0	0	0	0	0	0	0.636514168	0	27	0	0	0	0	0	12	5	1	4	0	0
2	18	20	0	900	site18p20	0.444444444	0	0	0	0.444444444	0	0	0	0.222222222	0	0	0	0	0	0	0	0	0	0	0	0	0	0	0	0	0	0	0	0	0.444444444	1.054920168	0	0	0	0	0	0	0	12	12	0	12	0	0
2	18	21	0	1200	site18p21	0.444444444	0	0	0	0	0	0	0	0.444444444	0	0	0	0	0	0	0	0	0	0	0	0	0	0	0	0	0	0	0	0	0.444444444	0.693147181	0	0	0	0	0	0	0	126	3	2	1	0	0
2	18	22	300	1200	site18p22	0.222222222	0	0	0	0	0	0.444444444	0	0	0	0	0	0	0	0	0	0	0	0	0	0	0	0	0	0	0	0	0	0	0.222222222	0.636514168	0	0	0	0	0	0	0	132	0	0	0	0	0
2	18	23	600	1200	site18p23	0.222222222	0	0	0	0	0	0	0	0.666666667	0	0	0	0	0	0	0	0	0	0	0	0	0	0	0	0	0	0	0	0	0.222222222	0.562335145	3	1	0	0	0	0	0	0	4	3	1	0	0
2	18	24	900	1200	site18p24	0	0	0	0	0.666666667	0	0	0	0	0	0	0	0	0	0	0	0	0	0	0	0	0	0	0	0	0	0	0	0	0	0	1	0	0	0	0	0	0	0	2	2	0	0	0
2	18	25	1200	1200	site18p25	1.333333333	0	0	0	0	0	0	0	0	0	0	0	0	0	0	0	0	0	0	0	0	0	0	0	0	0	0	0	0	1.333333333	0	0	0	0	0	0	0	0	0	12	12	0	0	0
2	19	1	0	0	site19p1	0	0	0	0	0.444444444	0	0	0	0.888888889	0	0	0	0	0	0	0	0	0	0	0	0	0	0	0	0	0	0	0	0	0	0.636514168	0	0	0	0	0	0	0	17	4	0	4	0	0
2	19	2	300	0	site19p2	1.111111111	0	0	0	0	0	0	0	0.222222222	0	0	0	0	0	0	0	0	0	0	0	0	0	0	0	0	0	0	0	0	1.111111111	0.450561209	0	0	0	0	0	0	0	27	7	0	7	0	0
2	19	3	600	0	site19p3	0.444444444	0	0	0	0	0	0	0	0.444444444	0	0.222222222	0	0	0	0	0	0	0	0	0	0	0	0	0	0	0	0	0	0	0.444444444	1.054920168	0	7	0	0	0	0	0	17	0	0	0	0	0
2	19	4	900	0	site19p4	0	0	0	0	0	0	0	0	0.888888889	0	0	0	0	0	0	0	0	0	0	0	0	0	0	0	0	0	0	0	0	0	0	2	0	2	3	0	3	0	7	0	0	0	0	0
2	19	5	1200	0	site19p5	0	0	0	0	0	0	0	0	0.444444444	0	0	0	0	0	0	0	0	0	0	0	0	0	0	0	0	0	0	0	0	0	0	7	12	4	0	0	0	0	0	0	0	0	0	0
2	19	6	1200	300	site19p6	0	0	0	0	0	0	0	0	0	0	0	0	0	0	0	0	0	0	0	0	0	0	0	0	0	0	0	0	0	0	0	2	17	9	0	0	0	0	0	0	0	0	0	0
2	19	7	900	300	site19p7	0.888888889	0	0	0	0	0	0	0	0.333333333	0	0.111111111	0	0	0	0	0	0	0	0	0	0	0	0	0	0	0	0	0	0	0.888888889	0.823959217	7	0	0	1	0	1	0	7	0	0	0	0	0
2	19	8	600	300	site19p8	0.777777778	0	0	0	0.111111111	0	0	0	0.333333333	0	0.222222222	0	0	0	0	0	0	0	0	0	0	0	0	0	0	0	0	0	0	0.777777778	1.156987644	3	17	11	3	0	3	0	7	0	0	0	0	0
2	19	9	300	300	site19p9	0.444444444	0	0	0	0.111111111	0	0	0	1.333333333	0	0.111111111	0	0	0	0	0	0	0	0	0	0	0	0	0	0	0	0	0	0	0.444444444	0.925701911	0	0	1	2	0	2	0	7	0	0	0	0	0
2	19	10	0	300	site19p10	0.888888889	0	0	0	0	0	0	0	0	0	0.222222222	0	0	0	0	0	0	0	0	0	0	0	0	0	0	0	0	0	0	0.888888889	0.500402424	17	12	8	0	0	0	0	2	0	0	0	0	0
2	19	11	0	600	site19p11	0.222222222	0	0	0	0	0	0	0	1.111111111	0	0.222222222	0	0	0	0	0	0	0	0	0	0	0	0	0	0	0	0	0	0	0.222222222	0.79631164	0	17	12	2	0	2	0	3	0	0	0	0	0
2	19	12	300	600	site19p12	0.666666667	0	0	0	0	0	0	0	0.888888889	0	0.222222222	0	0	0	0	0	0	0	0	0	0	0	0	0	0	0	0	0	0	0.666666667	0.974314753	0	7	3	0	0	0	0	17	3	0	3	0	0
2	19	13	600	600	site19p13	1	0	0	0	0	0	0	0	0.777777778	0	0	0	0	0	0	0	0	0	0	0	0	0	0	0	0	0	0	0	0	1	0.685314207	4	2	0	2	0	2	0	0	0	0	0	0	0
2	19	14	900	600	site19p14	0.666666667	0	0	0	0	0	0	0	0.777777778	0	0	0	0	0	0	0	0	0	0	0	0	0	0	0	0	0	0	0	0	0.666666667	0.690185676	7	0	0	0	0	0	0	0	0	0	0	0	0
2	19	15	1200	600	site19p15	0	0	0	0	0	0	0	0	0.222222222	0	0	0	0	0	0	0	0	0	0	0	0	0	0	0	0	0	0	0	0	0	0	2	0	0	0	0	0	0	0	0	0	0	0	0
2	19	16	1200	900	site19p16	0.444444444	0	0	0	0	0	0	0	0.444444444	0	0	0	0	0	0	0	0	0	0	0	0	0	0	0	0	0	0	0	0	0.444444444	0.693147181	0	0	0	0	0	0	0	7	2	2	0	0	0
2	19	17	900	900	site19p17	0.222222222	0	0	0	0	0	0	0	0.888888889	0	0.111111111	0	0	0	0	0	0	0	0	0	0	0	0	0	0	0	0	0	0	0.222222222	0.759547391	7	0	0	0	0	0	0	0	0	0	0	0	0
2	19	18	600	900	site19p18	0.333333333	0	0	0	0	0	0	0	1.111111111	0	0	0	0	0	0	0	0	0	0	0	0	0	0	0	0	0	0	0	0	0.333333333	0.540204142	0	0	0	0	0	0	0	3	0	0	0	0	0
2	19	19	300	900	site19p19	0.444444444	0	0	0	0	0	0	0	0.333333333	0	0	0	0	0	0	0	0	0	0	0	0	0	0	0	0	0	0	0	0	0.444444444	0.682908105	2	0	0	0	0	0	0	0	0	0	0	0	0
2	19	20	0	900	site19p20	0.444444444	0	0	0	0	0	0	0	0.444444444	0	0.222222222	0	0	0	0	0	0	0	0	0	0	0	0	0	0	0	0	0	0	0.444444444	1.054920168	4	0	0	0	0	0	0	0	0	0	0	0	0
2	19	21	0	1200	site19p21	0.888888889	0	0	0	0	0	0	0	0.888888889	0	0.444444444	0	0	0	0	0	0	0	0	0	0	0	0	0	0	0	0	0	0	0.888888889	1.054920168	0	3	0	0	0	0	0	0	17	0	17	0	0
2	19	22	300	1200	site19p22	0.444444444	0	0	0	0	0	0	0	1.333333333	0	0	0	0	0	0	0	0	0	0	0	0	0	0	0	0	0	0	0	0	0.444444444	0.562335145	7	0	0	3	0	3	0	0	0	0	0	0	0
2	19	23	600	1200	site19p23	0.444444444	0	0	0	0.444444444	0	0	0	1.111111111	0	0	0	0	0	0	0	0	0	0	0	0	0	0	0	0	0	0	0	0	0.444444444	0.99502699	0	7	0	0	0	0	0	0	0	0	0	0	0
2	19	24	900	1200	site19p24	0	0	0	0	0	0	0	0	0.666666667	0	0.222222222	0	0	0	0	0	0	0	0	0	0	0	0	0	0	0	0	0	0	0	0.562335145	12	0	0	0	0	0	0	0	2	0	2	0	0
2	19	25	1200	1200	site19p25	1.777777778	0	0	0	0	0	0	0	0.444444444	0	0	0	0	0	0	0	0	0	0	0	0	0	0	0	0	0	0	0	0	1.777777778	0.500402424	3	2	0	0	0	0	0	0	17	17	0	0	0
2	20	1	0	0	site20p1	0	0	0	0	0	0	0	0	0	0	0	0	0	0	0	0	0	0	0	0	0	0	0	0	0	0	0	0	0	0	0	0	1	0	1	0	1	0	0	0	0	0	0	0
2	20	2	300	0	site20p2	0	0	0	0	0	0	0	0	0.888888889	0	0.222222222	0	0	0	0	0	0	0	0	0	0	0	0	0	0	0	0	0	0	0	0.500402424	0	0	0	0	0	0	0	0	0	0	0	0	0
2	20	3	600	0	site20p3	0	0	0	0	0	0.222222222	0	0	1.111111111	0	0	0	0	0	0	0	0	0	0	0	0	0	0	0	0	0	0	0	0	0	0.450561209	0	0	0	0	0	0	0	0	0	0	0	0	0
2	20	4	900	0	site20p4	0	0	0	0	0	0	0	0	0.222222222	0	0.222222222	0	0	0	0	0	0	0	0	0	0	0	0	0	0	0	0	0	0	0	0.693147181	0	0	0	0	0	0	0	17	0	0	0	0	0
2	20	5	1200	0	site20p5	0	0	0	0	0	0	0	0	1.333333333	0	0	0	0	0	0	0	0	0	0	0	0	0	0	0	0	0	0	0	0	0	0	0	0	0	1	0	1	0	0	0	0	0	0	0
2	20	6	1200	300	site20p6	0	0	0	0	0	0	0	0	0.222222222	0	0	0	0	0	0	0	0	0	0	0	0	0	0	0	0	0	0	0	0	0	0	0	0	0	0	0	0	0	7	0	0	0	0	0
2	20	7	900	300	site20p7	0.111111111	0	0	0	0	0	0	0	0.777777778	0	0	0	0	0	0	0	0	0	0	0	0	0	0	0	0	0	0	0	0	0.111111111	0.376770161	0	0	0	0	0	0	0	0	0	0	0	0	0
2	20	8	600	300	site20p8	0.555555556	0	0	0	0	0	0	0	1	0	0	0	0	0.111111111	0	0	0	0	0	0	0	0	0	0	0	0	0	0	0	0.555555556	0.853236151	7	0	0	0	0	0	0	27	0	0	0	0	0
2	20	9	300	300	site20p9	0.111111111	0	0	0	0	0	0	0	0.555555556	0	0.111111111	0	0	0	0	0	0	0	0	0	0	0	0	0	0	0	0	0	0	0.111111111	0.79631164	0	0	0	0	0	0	0	0	0	0	0	0	0
2	20	10	0	300	site20p10	0	0	0	0	0	0	0	0	1.111111111	0	0	0	0	0	0	0	0	0	0	0	0	0	0	0	0	0	0	0	0	0	0	0	0	0	0	0	0	0	2	0	0	0	0	0
2	20	11	0	600	site20p11	0	0	0	0	0	0	0	0	0.666666667	0	0	0	0	0	0	0	0	0	0	0	0	0	0	0	0	0	0	0	0	0	0	0	0	0	0	0	0	0	0	0	0	0	0	0
2	20	12	300	600	site20p12	0.555555556	0	0	0	0	0.111111111	0	0	0.333333333	0	0	0	0	0	0	0	0	0	0	0	0.111111111	0	0	0	0	0	0	0	0	0.555555556	1.16828245	0	0	0	2	0	2	0	0	0	0	0	0	0
2	20	13	600	600	site20p13	0.111111111	0	0	0	0	0	0	0	0.333333333	0	0	0	0	0.111111111	0	0	0	0	0	0	0	0	0	0	0	0	0	0	0	0.111111111	0.950270539	0	0	0	1	0	1	0	0	0	0	0	0	0
2	20	14	900	600	site20p14	0.333333333	0	0	0	0	0	0	0	0.333333333	0	0	0	0	0	0	0	0	0	0	0	0.111111111	0	0	0	0	0	0	0	0	0.333333333	1.004242473	0	0	0	0	0	0	0	0	0	0	0	0	0
2	20	15	1200	600	site20p15	0	0	0	0	0	0	0	0	0.222222222	0	0	0	0	0	0	0	0	0	0	0	0	0	0	0	0	0	0	0	0	0	0	0	0	0	0	0	0	0	7	0	0	0	0	0
2	20	16	1200	900	site20p16	0	0	0	0	0	0.222222222	0.222222222	0	0.444444444	0	0	0	0	0	0	0	0	0	0	0	0	0	0	0	0	0	0	0	0	0	1.039720771	0	0	0	0	0	0	0	0	0	0	0	0	0
2	20	17	900	900	site20p17	0	0	0	0	0	0.111111111	0	0	0.888888889	0	0	0	0	0	0	0	0	0	0	0	0	0	0	0	0	0	0	0	0	0	0.348832096	0	0	0	0	0	0	0	7	0	0	0	0	0
2	20	18	600	900	site20p18	0	0.111111111	0	0	0	0	0	0	0.444444444	0	0	0	0	0	0	0	0	0	0	0	0	0	0	0	0	0	0	0	0	0	0.500402424	0	0	0	0	0	0	0	0	0	0	0	0	0
2	20	19	300	900	site20p19	0.222222222	0	0	0	0	0	0	0	0.777777778	0	0	0	0	0	0	0	0	0	0	0	0.111111111	0	0	0	0	0	0	0	0	0.222222222	0.801818553	0	0	0	0	0	0	0	7	0	0	0	0	0
2	20	20	0	900	site20p20	0	0	0	0	0	0	0	0	0.666666667	0	0.222222222	0	0	0	0	0	0	0	0	0	0	0	0	0	0	0	0	0	0	0	0.562335145	0	0	0	0	0	0	0	1	0	0	0	0	0
2	20	21	0	1200	site20p21	0	0	0	0	0	0	0	0	0.888888889	0	0	0	0	0	0	0	0	0	0	0	0	0	0	0	0	0	0	0	0	0	0	0	0	0	0	0	0	0	7	0	0	0	0	0
2	20	22	300	1200	site20p22	0	0	0	0	0	0	0	0	0	0	0.222222222	0	0	0	0	0	0	0	0	0	0	0	0	0	0	0	0	0	0	0	0	0	0	0	0	0	0	0	2	0	0	0	0	0
2	20	23	600	1200	site20p23	0	0	0	0	0	0	0	0	0.666666667	0	0	0	0	0	0	0	0	0	0	0	0	0	0	0	0	0	0	0	0	0	0	0	0	0	0	0	0	0	8	0	0	0	0	0
2	20	24	900	1200	site20p24	0	0	0	0	0	0	0	0	0.888888889	0	0	0	0	0.444444444	0	0	0	0	0	0	0	0	0	0	0	0	0	0	0	0	0.636514168	0	0	0	1	0	1	0	8	0	0	0	0	0
2	20	25	1200	1200	site20p25	0.444444444	0	0	0	0	0	0	0	0.888888889	0	0	0	0	0	0	0	0	0	0	0	0	0	0	0	0	0	0	0	0	0.444444444	0.636514168	0	0	0	0	0	0	0	17	0	0	0	0	0
[truncated: 19 more columns]
